# Supplementary material for: Mendelian Randomization Identifies the Potential Causal Impact of Dietary Patterns on Circulating Blood Metabolites
Source: Front Genet. 2021 Nov 1;12:738265. doi: 10.3389/fgene.2021.738265 (PMC8592281; doi:10.3389/fgene.2021.738265)
Supplement: Supplementary file 2 [file DataSheet1.ZIP]

Archive with 1 entries (1 files):
- Harmonised_data.tar.gz
