# Supplementary material for: Mendelian Randomization Identifies the Potential Causal Impact of Dietary Patterns on Circulating Blood Metabolites
Source: Front Genet. 2021 Nov 1;12:738265. doi: 10.3389/fgene.2021.738265 (PMC8592281; doi:10.3389/fgene.2021.738265)
Supplement: Supplementary file 3 [file DataSheet2.xlsx]

## Sheet: Table S1
Table S1: Loadings of all separate dietary items on each of the principal component traits.
	Beef	Pork	Processed meat	Poultry	Lamb	Vegetarianism	Salt	Oily fish	Non-oily fish	Fresh fruit	Dried fruit	Salad	Cooked Vegetables	Champagne/white wine	Red wine	Beer/cider	Fortified wine	Spirits	Groundcoffee	Instantcoffee	Decaf. coffee
All_PC1	-0.538988	-0.46345	-0.46656	-0.426277	-0.364475	0.376317	-0.364338	0.216201	0.0614524	0.506251	0.594734	0.368787	0.201145	-0.658795	-0.552175	-0.574797	-0.556837	-0.715868	-0.555721	-0.587387	-0.682912
All_PC2	-0.664565	-0.738868	-0.474578	-0.596262	-0.772115	0.683855	-0.142206	-0.507316	-0.566118	-0.112152	-0.173283	-0.327859	-0.429933	0.386293	0.223139	0.235477	0.334787	0.359394	0.182284	0.188164	0.126684
All_PC3	0.259419	0.153037	0.483201	-0.03763	0.0110353	-0.113566	0.0670256	-0.616803	-0.525969	-0.41038	-0.426814	-0.607654	-0.60447	-0.4213	-0.51298	-0.200075	-0.0565054	-0.309867	-0.320096	-0.283604	-0.27927
Healthy_PC1	0	0	0	0	0	0	0	0.796737	0.694598	0.604299	0.674057	0.800942	0.76477	0	0	0	0	0	0	0	0
Healthy_PC2	0	0	0	0	0	0	0	0.47254	0.643879	-0.606232	-0.443053	-0.159041	-0.0410012	0	0	0	0	0	0	0	0
Healthy_PC3	0	0	0	0	0	0	0	0.249386	0.16004	0.238547	0.355474	-0.379243	-0.509787	0	0	0	0	0	0	0	0
Fish_PC1	0	0	0	0	0	0	0	0.955563	0.955563	0	0	0	0	0	0	0	0	0	0	0	0
Fruit_PC1	0	0	0	0	0	0	0	0	0	0.880398	0.880398	0	0	0	0	0	0	0	0	0	0
Vegetable_PC1	0	0	0	0	0	0	0	0	0	0	0	0.906725	0.906725	0	0	0	0	0	0	0	0
Psychoactive_PC1	0	0	0	0	0	0	0	0	0	0	0	0	0	0.853305	0.747026	0.642154	0.592315	0.854705	0.685552	0.694844	0.750609
Psychoactive_PC2	0	0	0	0	0	0	0	0	0	0	0	0	0	-0.326608	-0.198494	-0.419043	-0.550684	-0.413787	0.685682	0.677041	0.580067
Psychoactive_PC3	0	0	0	0	0	0	0	0	0	0	0	0	0	0.222263	0.453807	0.355156	-0.587796	-0.325074	-0.151627	-0.157376	0.11001
Coffee_PC1	0	0	0	0	0	0	0	0	0	0	0	0	0	0	0	0	0	0	0.978494	0.977406	0.938059
Alcohol_PC1	0	0	0	0	0	0	0	0	0	0	0	0	0	0.913218	0.771091	0.761551	0.765687	0.944182	0	0	0
Alcohol_PC2	0	0	0	0	0	0	0	0	0	0	0	0	0	0.211902	0.493351	0.290265	-0.637919	-0.324658	0	0	0
Alcohol_PC3	0	0	0	0	0	0	0	0	0	0	0	0	0	-0.109312	-0.322622	0.576431	0.0428874	-0.130508	0	0	0
Meat_PC1	0.909548	0.932115	0.749682	0.688931	0.855987	0	0	0	0	0	0	0	0	0	0	0	0	0	0	0	0

## Sheet: Table S2
Table S2. Strength of the instrumental variables expressed by F-statistic.
Trait	F-statistic
Alcohol_PC1	47.4682
Alcohol_PC2	3.03649
All_PC1	14.0239
All_PC2	6.39851
All_PC3	9.48009
Beef	43.0193
Beer	58.9635
Bread	43.5784
Champ/Wh wine	70.0944
Cheese	42.2113
Coffee_PC1	115.48
Cooked Veg.	35.1491
Decaf Coffee	55.0352
Dried Fruit	39.4859
Drink Temp.	44.4987
Fish_PC1	34.4416
Fresh Fruit	52.8327
Fruit_PC1	40.1687
Ground Coffee	132.17
Healthy_PC1	24.3653
Healthy_PC2	11.9705
Healthy_PC3	6.16404
Instant Coffee	125.057
Lamb	40.2032
Meat_PC1	29.4888
Non-oily Fish	36.9459
Oily Fish	45.2821
Pork	37.8272
Poultry	32.8305
Processed Meat	33.0022
Psycoactive_PC1	53.4916
Psycoactive_PC2	30.9976
Red Wine	74.9599
Salad	39.4989
Salt	56.9772
Spirits	62.6909
Tea	45.4914
Vegetables_PC1	35.7085
Vegetarian	29.784
Water|Coffee	43.8579

## Sheet: Table S3
Table S3. All FDR-significant results between dietary traits and blood metabolites (Columns A to J represent the results of the main analysis. Columns K to S represent the results of the sensitivity analysis.)
exposure	names of the dietary traits from exposure genome-wide association study (GWAS) - exposure variable in the Mendelian randomization (MR) analysis
outcome	names of the metabolite traits from the outcome GWAS - outcome variable in the MR-analysis
method	method used for the MR (IVW(FE) - inverse variance weighted with fixed effects; IVW (RE) - inverse variance weighted with random effects)
N of SNPs	number of genetic instruments (single nucleotide polymorphisms) participating in the MR analysis
beta	effect estimate from the main MR analysis
se	standard error for the beta
95% CI (low)	lower bound of 95% confidence interval for the effect estimate (beta)
95% CI (high)	upper bound of 95% confidence interval for the effect estimate (beta)
p-value	p-value of the main MR-analysis
F-statistic	strength of the instrument
q-value	q-value after correcting for multiple testing by using false discovery rate
outliers	number of outliers removed by MR-Radial
egger.pleio	p-value of the MR-Egger directional pleiotropy test
het.p	heterogeneity p-value
beta MR-Egger	effect estimate from the MR-Egger analysis
se MR-Egger	standard error corresponding to "beta MR-Egger"
beta MR-RAPS	effect estimate from the MR-RAPS analysis
se MR_RAPS	standard error corresponding to "beta MR-RAPS"
beta MR-Median	effect estimate from the MR-Median analysis
se MR-Median	standard error corresponding to "beta MR-Median"
main analysis											sensitivity analysis
exposure	outcome	method	N of SNPs	beta	se	95% CI (low)	95% CI (high)	p-value	q-value	F-statistic	outliers	egger.pleio	het.p	beta MR-Egger	se MR-Egger	beta MR-RAPS	se MR-RAPS	beta MR-Median	se MR-Median
Alcohol PC1	Total cholesterol in IDL || id:met-c-867	IVW (FE)	13	0.765521	0.178476	0.415709	1.11533	1.79303e-05	0.00299945	46.683	1	0.505191	0.0574306	0.484181	0.184163	0.434411	0.108137	0.436866	0.122924
Alcohol PC1	Free cholesterol in IDL || id:met-c-868	IVW (FE)	13	0.734643	0.175418	0.390824	1.07846	2.81473e-05	0.00370982	46.683	1	0.610461	0.13509	0.44406	0.170409	0.412401	0.102985	0.404948	0.120908
Alcohol PC1	Serum total cholesterol || id:met-c-933	IVW (FE)	12	0.744444	0.178693	0.394206	1.09468	3.09915e-05	0.0038083	48.9824	1	0.867647	0.713268	0.408709	0.134729	0.400311	0.101185	0.379764	0.121596
Alcohol PC1	Free cholesterol in large LDL || id:met-c-882	IVW (FE)	13	0.711846	0.174682	0.36947	1.05422	4.59935e-05	0.00429338	46.683	1	0.488965	0.0302664	0.462954	0.192145	0.397735	0.109847	0.408565	0.119767
Alcohol PC1	Phospholipids in IDL || id:met-c-871	IVW (FE)	13	0.696648	0.174749	0.354139	1.03916	6.70397e-05	0.00494207	46.683	1	0.589886	0.309093	0.423327	0.15155	0.390188	0.0986951	0.385853	0.120664
Alcohol PC1	Phospholipids in large LDL || id:met-c-885	IVW (FE)	13	0.673457	0.174489	0.331458	1.01546	0.000113578	0.00705708	46.683	1	0.518805	0.0667702	0.433047	0.180721	0.370315	0.106625	0.389317	0.122186
Alcohol PC1	Total lipids in IDL || id:met-c-869	IVW (FE)	13	0.685157	0.177973	0.33633	1.03398	0.000118222	0.00714156	46.683	1	0.497216	0.160519	0.437972	0.165565	0.388624	0.100236	0.403853	0.12456
Alcohol PC1	Concentration of large LDL particles || id:met-c-884	IVW (FE)	12	0.680154	0.181401	0.324609	1.0357	0.00017722	0.00879913	48.9824	1	0.717523	0.444615	0.393428	0.142949	0.356497	0.102022	0.39413	0.11983
Alcohol PC1	Total cholesterol in large LDL || id:met-c-880	IVW (FE)	13	0.650197	0.174229	0.308708	0.991686	0.000190076	0.00879913	46.683	1	0.457924	0.0220952	0.440002	0.195235	0.366039	0.110019	0.390477	0.120012
Alcohol PC1	Concentration of IDL particles || id:met-c-870	IVW (FE)	13	0.636034	0.177657	0.287827	0.98424	0.000343423	0.0108238	46.683	1	0.517609	0.255148	0.405062	0.155598	0.359153	0.100144	0.38092	0.119853
Alcohol PC1	Free cholesterol to esterified cholesterol ratio || id:met-c-853	IVW (FE)	12	0.759053	0.22233	0.323286	1.19482	0.000639973	0.0146905	48.9824	1	0.327159	0.0971214	0.549918	0.214066	0.440646	0.141386	0.458152	0.149284
Alcohol PC1	Total lipids in large LDL || id:met-c-883	IVW (FE)	13	0.601209	0.17734	0.253623	0.948795	0.000698544	0.0152243	46.683	1	0.408809	0.0416796	0.422468	0.185729	0.347537	0.108917	0.385775	0.123593
Alcohol PC1	Cholesterol esters in medium LDL || id:met-c-905	IVW (FE)	12	0.563784	0.18068	0.20965	0.917917	0.00180645	0.0273643	48.9824	1	0.686329	0.228321	0.340337	0.160919	0.293639	0.101297	0.339064	0.126383
Alcohol PC1	Concentration of medium LDL particles || id:met-c-907	IVW (FE)	12	0.557982	0.180744	0.203724	0.912239	0.00202091	0.0289598	48.9824	1	0.721373	0.239532	0.331627	0.159972	0.285138	0.101291	0.324968	0.122543
Alcohol PC1	Total lipids in medium LDL || id:met-c-906	IVW (FE)	12	0.551063	0.180972	0.196358	0.905767	0.00232663	0.0313951	48.9824	1	0.629699	0.287299	0.341294	0.154709	0.288531	0.101526	0.332468	0.119443
Alcohol PC1	Free cholesterol in medium HDL || id:met-c-900	IVW (FE)	12	0.528564	0.174966	0.185631	0.871497	0.00251976	0.03311	48.3697	2	0.720458	0.841442	0.243159	0.135054	0.276733	0.0990415	0.224623	0.119137
Alcohol PC1	Total cholesterol in medium HDL || id:met-c-898	IVW (FE)	13	0.522415	0.173435	0.182483	0.862347	0.00259388	0.0336771	46.683	1	0.918459	0.2602	0.261681	0.15614	0.25526	0.0977975	0.215038	0.119441
Alcohol PC1	Phospholipids in very small VLDL || id:met-c-955	IVW (FE)	13	0.536127	0.178291	0.186677	0.885578	0.00263809	0.0339471	46.683	1	0.832287	0.555569	0.301947	0.135567	0.294558	0.100679	0.27455	0.122547
Alcohol PC1	Total cholesterol in large HDL || id:met-c-874	IVW (FE)	14	0.470056	0.161187	0.154131	0.785982	0.00354293	0.0413126	48.3949	0	0.798223	0.0213318	0.280004	0.190992	0.229505	0.104112	0.229843	0.122216
Alcohol PC2	Free cholesterol in IDL || id:met-c-868	IVW (FE)	14	1.88132	0.39591	1.10533	2.6573	2.0154e-06	0.000963286	3.04149	0	0.619058	0.000473297	0.100166	0.693218	1.36666	0.674936	0.443346	0.606476
Alcohol PC2	Free cholesterol to esterified cholesterol ratio || id:met-c-853	IVW (FE)	13	1.88131	0.462502	0.974801	2.78781	4.74857e-05	0.00430279	3.05031	0	0.921155	0.000504066	0.0652864	0.877091	1.4418	0.846728	0.398704	0.903091
Alcohol PC2	Total lipids in IDL || id:met-c-869	IVW (FE)	13	1.47138	0.372043	0.74218	2.20059	7.65747e-05	0.00528656	3.05031	1	0.462786	0.00701746	0.151756	0.637451	1.37114	0.678659	0.408822	0.616122
Alcohol PC2	Phospholipids in IDL || id:met-c-871	IVW (FE)	13	1.38107	0.357112	0.681128	2.08101	0.000110036	0.00703806	3.05031	1	0.451444	0.0195289	0.239821	0.592844	1.40269	0.677683	0.554387	0.625159
Alcohol PC2	Serum total cholesterol || id:met-c-933	IVW (FE)	12	1.71846	0.456817	0.823102	2.61383	0.000168682	0.00855634	2.53	1	0.760277	0.33825	0.954634	0.559124	1.84497	0.801262	0.402101	0.690482
Alcohol PC2	Concentration of large LDL particles || id:met-c-884	IVW (FE)	13	1.30719	0.355664	0.610094	2.0043	0.000237508	0.00914175	3.05031	0	0.346813	0.0050238	-0.0599466	0.629509	1.18583	0.640242	0.315225	0.618994
Alcohol PC2	Free cholesterol in large LDL || id:met-c-882	IVW (FE)	13	1.11517	0.31859	0.490735	1.73961	0.000464674	0.0123991	3.27114	1	0.798351	0.00361485	0.162159	0.659284	1.20645	0.617564	0.394348	0.567979
Alcohol PC2	Concentration of IDL particles || id:met-c-870	IVW (FE)	13	1.12008	0.338848	0.455939	1.78422	0.000947887	0.0190158	3.05031	1	0.467905	0.0177367	0.115748	0.599503	1.19748	0.644063	0.408992	0.621783
Alcohol PC2	Mean diameter for VLDL particles || id:met-c-941	IVW (FE)	13	-1.08545	0.335069	-1.74219	-0.428717	0.00119743	0.0216117	3.05031	0	0.434962	0.416343	-1.01621	0.446521	-1.08105	0.53914	-0.561239	0.442997
Alcohol PC2	Description of average fatty acid chain length, not actual carbon number || id:met-c-854	IVW (FE)	14	1.12709	0.377024	0.388121	1.86605	0.00279495	0.0347085	3.04149	0	0.925674	0.0343233	0.629337	0.711474	0.553237	0.716321	-0.35229	0.699516
Alcohol PC2	Mean diameter for LDL particles || id:met-c-896	IVW (FE)	13	0.965226	0.326204	0.325866	1.60459	0.00308675	0.0369849	3.05031	0	0.932524	0.586134	0.777294	0.422254	0.973834	0.523318	0.744724	0.410489
Alcohol PC2	Albumin || id:met-c-841	IVW (FE)	13	0.923805	0.32684	0.283198	1.56441	0.00470638	0.049564	3.05031	1	0.413774	0.224763	0.345909	0.485536	1.00606	0.546497	0.353575	0.498005
All PC1	Serum total cholesterol || id:met-c-933	IVW (FE)	137	-0.491385	0.110084	-0.70715	-0.275621	8.05456e-06	0.00218953	13.9835	2	0.916922	0.000966591	-0.202029	0.0971185	-0.232216	0.0642128	-0.231537	0.082508
All PC1	Total cholesterol in IDL || id:met-c-867	IVW (FE)	138	-0.502346	0.113113	-0.724047	-0.280644	8.95012e-06	0.00228986	13.9698	1	0.42807	0.000522483	-0.262053	0.10062	-0.236472	0.0657394	-0.202671	0.0888238
All PC1	Total lipids in IDL || id:met-c-869	IVW (FE)	138	-0.494643	0.113136	-0.71639	-0.272897	1.2305e-05	0.00269201	13.9698	1	0.519373	0.00153166	-0.246742	0.0990312	-0.238697	0.0638403	-0.20146	0.084765
All PC1	Phospholipids in large LDL || id:met-c-885	IVW (FE)	138	-0.475415	0.109008	-0.68907	-0.26176	1.29289e-05	0.00269201	13.9698	1	0.535306	0.0316306	-0.235138	0.0901227	-0.223985	0.0586761	-0.228104	0.0837158
All PC1	Concentration of IDL particles || id:met-c-870	IVW (FE)	138	-0.492116	0.113119	-0.71383	-0.270402	1.35883e-05	0.00269201	13.9698	1	0.608422	0.00284912	-0.235136	0.0980259	-0.24027	0.0628523	-0.234076	0.0840816
All PC1	Concentration of medium LDL particles || id:met-c-907	IVW (FE)	137	-0.483629	0.113594	-0.706274	-0.260985	2.06701e-05	0.00320443	13.9835	1	0.719401	0.0137159	-0.220118	0.0954315	-0.227165	0.0639981	-0.228394	0.0859855
All PC1	Concentration of large LDL particles || id:met-c-884	IVW (FE)	138	-0.469007	0.11298	-0.690448	-0.247565	3.30703e-05	0.00381653	13.9698	0	0.64045	0.00154041	-0.222382	0.098969	-0.225865	0.0644771	-0.274275	0.0846601
All PC1	Total cholesterol in large LDL || id:met-c-880	IVW (FE)	138	-0.451709	0.108863	-0.665081	-0.238338	3.33444e-05	0.00381653	13.9698	1	0.427972	0.00769638	-0.238913	0.0928024	-0.209853	0.06111	-0.231229	0.0816509
All PC1	Concentration of small LDL particles || id:met-c-926	IVW (FE)	137	-0.468812	0.113306	-0.690892	-0.246732	3.50994e-05	0.00391439	13.9835	0	0.931239	0.020318	-0.180454	0.0942581	-0.215009	0.0633939	-0.247174	0.0843213
All PC1	Total lipids in very small VLDL || id:met-c-953	IVW (FE)	137	-0.468889	0.113547	-0.691441	-0.246336	3.63606e-05	0.00395367	13.9835	1	0.534458	0.0346586	-0.233908	0.0931069	-0.219669	0.0603491	-0.256401	0.0862826
All PC1	Total lipids in large LDL || id:met-c-883	IVW (FE)	138	-0.464291	0.112966	-0.685705	-0.242877	3.95665e-05	0.00415227	13.9698	1	0.575385	0.00107305	-0.227992	0.0995086	-0.220886	0.0651114	-0.273242	0.0873587
All PC1	Total lipids in small LDL || id:met-c-925	IVW (FE)	137	-0.464269	0.113248	-0.686235	-0.242303	4.13895e-05	0.00418649	13.9835	0	0.983577	0.0107792	-0.183062	0.0955412	-0.214152	0.0643969	-0.23529	0.0862355
All PC1	Total lipids in medium LDL || id:met-c-906	IVW (FE)	137	-0.464344	0.113619	-0.687036	-0.241651	4.37248e-05	0.00429338	13.9835	1	0.751125	0.0125604	-0.209152	0.0954309	-0.217022	0.0642101	-0.254388	0.0852835
All PC1	Phospholipids in IDL || id:met-c-871	IVW (FE)	138	-0.444155	0.109046	-0.657886	-0.230424	4.63947e-05	0.00429338	13.9698	1	0.555011	0.00625886	-0.220846	0.0934284	-0.214292	0.0584722	-0.191499	0.0818355
All PC1	Triglycerides in IDL || id:met-c-872	IVW (FE)	137	-0.455113	0.113425	-0.677426	-0.2328	6.009e-05	0.00493123	13.9835	2	0.662639	0.129207	-0.151881	0.0894995	-0.202812	0.0549285	-0.185591	0.0853274
All PC1	Cholesterol esters in large LDL || id:met-c-881	IVW (FE)	138	-0.451322	0.112891	-0.672589	-0.230055	6.39234e-05	0.00494207	13.9698	1	0.472573	0.000776545	-0.235627	0.0998847	-0.21284	0.0662804	-0.257378	0.087669
All PC1	Phospholipids in medium LDL || id:met-c-908	IVW (FE)	137	-0.435445	0.109182	-0.649442	-0.221449	6.65615e-05	0.00494207	13.9835	1	0.354449	0.127676	-0.239816	0.086268	-0.207507	0.0576108	-0.246661	0.0824587
All PC1	Concentration of very small VLDL particles || id:met-c-954	IVW (FE)	137	-0.451082	0.113853	-0.674234	-0.22793	7.43342e-05	0.00521466	13.9835	1	0.624476	0.0919085	-0.217192	0.0908369	-0.214712	0.0551335	-0.264891	0.080869
All PC1	Cholesterol esters in medium LDL || id:met-c-905	IVW (FE)	137	-0.443055	0.113267	-0.665057	-0.221052	9.16829e-05	0.00623071	13.9835	1	0.639887	0.00778829	-0.212287	0.0961152	-0.20955	0.0651262	-0.266726	0.0878843
All PC1	Apolipoprotein B || id:met-c-843	IVW (FE)	137	-0.415168	0.111469	-0.633647	-0.196689	0.000195685	0.00879913	13.9835	0	0.350319	0.00246889	-0.237019	0.0967232	-0.19895	0.0647774	-0.360228	0.0842398
All PC1	Phospholipids in very small VLDL || id:met-c-955	IVW (FE)	138	-0.421396	0.113378	-0.643617	-0.199175	0.000201813	0.00889663	13.9698	1	0.697965	0.00816341	-0.197363	0.096327	-0.213741	0.0617276	-0.231765	0.0838781
All PC1	Free cholesterol in large LDL || id:met-c-882	IVW (FE)	139	-0.396685	0.107219	-0.606833	-0.186536	0.000215792	0.00911453	14.2536	0	0.55099	0.00382139	-0.202434	0.0928599	-0.188024	0.0598868	-0.175676	0.0870915
All PC1	Total cholesterol in LDL || id:met-c-895	IVW (FE)	137	-0.398835	0.109031	-0.612537	-0.185134	0.000254197	0.00953025	13.9835	2	0.397211	0.0132717	-0.22139	0.0916595	-0.189028	0.0605502	-0.225283	0.0826052
All PC1	Triglycerides in very small VLDL || id:met-c-956	IVW (FE)	137	-0.408087	0.113381	-0.630314	-0.18586	0.00031913	0.0107111	13.9835	1	0.951297	0.0607478	-0.168242	0.0917116	-0.171934	0.0610607	-0.195799	0.0905856
All PC1	Free cholesterol in IDL || id:met-c-868	IVW (FE)	139	-0.386365	0.107773	-0.597601	-0.17513	0.000337102	0.0107808	14.2536	0	0.582731	0.000434433	-0.195486	0.0967624	-0.195696	0.060364	-0.192689	0.0824619
All PC1	Total cholesterol in medium LDL || id:met-c-904	IVW (FE)	137	-0.390389	0.109199	-0.604419	-0.176359	0.000350202	0.0108798	13.9835	2	0.401975	0.037445	-0.21678	0.0896415	-0.189879	0.0593915	-0.248472	0.0849304
All PC1	Total cholesterol in small LDL || id:met-c-924	IVW (FE)	137	-0.386973	0.109003	-0.600618	-0.173328	0.000385041	0.0112792	13.9835	0	0.530871	0.00128509	-0.200938	0.0958394	-0.189464	0.0640811	-0.232147	0.0821073
All PC1	Phospholipids in chylomicrons and largest VLDL particles || id:met-c-959	IVW (FE)	138	-0.364942	0.109143	-0.578863	-0.151021	0.000826699	0.017041	13.9321	0	0.884388	0.0139926	-0.134415	0.0919853	-0.151693	0.0579528	-0.129205	0.0793876
All PC1	Total cholesterol in medium VLDL || id:met-c-909	IVW (FE)	137	-0.343661	0.10917	-0.557634	-0.129688	0.00164424	0.0260052	13.9835	1	0.923478	0.0189934	-0.143977	0.0912877	-0.149831	0.0610729	-0.168839	0.0887762
All PC1	Free cholesterol in small VLDL || id:met-c-928	IVW (FE)	137	-0.335481	0.10915	-0.549415	-0.121548	0.002115	0.0295905	13.9835	0	0.52414	0.00316009	-0.181387	0.0946581	-0.146164	0.0639979	-0.199147	0.0876867
All PC1	Free cholesterol in medium VLDL || id:met-c-911	IVW (FE)	136	-0.336967	0.110041	-0.552647	-0.121286	0.00219723	0.0302424	14.0367	2	0.714838	0.0874328	-0.161514	0.0881778	-0.145279	0.0583324	-0.161893	0.0926983
All PC1	Triglycerides in large VLDL || id:met-c-892	IVW (FE)	138	-0.334799	0.109661	-0.549734	-0.119865	0.00226527	0.0308858	13.9321	0	0.542933	0.0064779	-0.0869958	0.0937812	-0.139104	0.0609354	-0.0782273	0.0820848
All PC1	Phospholipids in small VLDL || id:met-c-931	IVW (FE)	137	-0.333039	0.109156	-0.546985	-0.119092	0.00228061	0.0309978	13.9835	1	0.69061	0.0182501	-0.161948	0.0912852	-0.139231	0.0613558	-0.201436	0.0853007
All PC1	Total cholesterol in small VLDL || id:met-c-927	IVW (FE)	137	-0.333387	0.10931	-0.547636	-0.119139	0.00228907	0.0310159	13.9835	0	0.360535	0.00665925	-0.20093	0.093144	-0.151994	0.0632755	-0.207084	0.0866988
All PC1	Serum total triglycerides || id:met-c-934	IVW (FE)	137	-0.328815	0.109135	-0.54272	-0.114909	0.00258758	0.0336771	13.9846	1	0.845752	0.00685051	-0.145177	0.093258	-0.14711	0.0621243	-0.131583	0.0877893
All PC1	Triglycerides in chylomicrons and largest VLDL particles || id:met-c-960	IVW (FE)	138	-0.327934	0.109204	-0.541974	-0.113894	0.00267383	0.0342045	13.9321	0	0.662885	0.00899627	-0.0977098	0.0928883	-0.13818	0.0596401	-0.149618	0.0791803
All PC1	Phospholipids in very large VLDL || id:met-c-951	IVW (FE)	137	-0.328492	0.109886	-0.543868	-0.113116	0.00279527	0.0347085	13.9846	1	0.9778	0.00129331	-0.127245	0.09679	-0.134615	0.0630756	-0.0786781	0.0802045
All PC1	Concentration of small VLDL particles || id:met-c-930	IVW (FE)	137	-0.334953	0.113028	-0.556488	-0.113418	0.00304207	0.0366267	13.9835	1	0.757279	0.00795399	-0.156979	0.0959468	-0.137899	0.0648895	-0.177002	0.0966239
All PC1	Triglycerides in very large VLDL || id:met-c-952	IVW (FE)	138	-0.323616	0.109615	-0.538461	-0.108772	0.00315407	0.0373796	13.9321	0	0.572156	0.00053748	-0.0830568	0.0976611	-0.132047	0.0629006	-0.0250648	0.0830475
All PC1	Total lipids in chylomicrons and largest VLDL particles || id:met-c-957	IVW (FE)	138	-0.327496	0.113814	-0.550571	-0.10442	0.0040089	0.0447076	13.9321	0	0.95435	0.00454154	-0.125293	0.0977766	-0.122306	0.0625838	-0.0291942	0.0826964
All PC1	Total lipids in small VLDL || id:met-c-929	IVW (FE)	137	-0.322341	0.11327	-0.54435	-0.100333	0.0044302	0.0476948	13.9835	1	0.702429	0.00994132	-0.157594	0.0955841	-0.132654	0.0650032	-0.211248	0.0983578
All PC2	22:6, docosahexaenoic acid || id:met-c-852	IVW (FE)	139	-0.909539	0.206078	-1.31345	-0.505626	1.01685e-05	0.00245704	6.24335	0	0.70281	0.269937	-0.413449	0.159821	-0.467394	0.12436	-0.478257	0.156929
All PC2	Alanine || id:met-c-840	IVW (FE)	139	-0.628042	0.154656	-0.931169	-0.324916	4.88866e-05	0.00433933	6.24335	0	0.987113	0.0410264	-0.248583	0.127281	-0.255116	0.104972	-0.303783	0.122344
All PC2	Omega-3 fatty acids || id:met-c-855	IVW (FE)	139	-0.747828	0.205665	-1.15093	-0.344725	0.000276743	0.00992716	6.24335	0	0.915227	0.310948	-0.289574	0.159133	-0.395446	0.12379	-0.336858	0.147727
All PC2	Average number of methylene groups in a fatty acid chain || id:met-c-848	IVW (FE)	139	0.634698	0.180094	0.281715	0.987681	0.000424655	0.0119934	6.24335	0	0.606575	0.00414891	0.180962	0.155974	0.307612	0.130784	0.156284	0.156079
All PC2	Free cholesterol to esterified cholesterol ratio || id:met-c-853	IVW (FE)	138	0.642607	0.205137	0.240538	1.04468	0.00173282	0.0266316	6.28771	1	0.236421	0.00613883	0.404474	0.177275	0.276097	0.143623	0.190758	0.15808
All PC2	Phenylalanine || id:met-c-919	IVW (FE)	140	-0.439385	0.15257	-0.738423	-0.140348	0.0039781	0.0445318	6.66533	0	0.975191	0.354488	-0.184586	0.114762	-0.210665	0.0907365	-0.235125	0.113814
All PC2	Ratio of bisallylic groups to double bonds || id:met-c-844	IVW (FE)	139	-0.589679	0.205272	-0.992013	-0.187345	0.00407027	0.0450464	6.24335	0	0.342214	0.755079	-0.353418	0.153131	-0.299298	0.125211	-0.212948	0.154829
All PC3	Citrate || id:met-c-849	IVW (FE)	139	0.509284	0.137771	0.239253	0.779315	0.000218505	0.00911453	9.47943	1	0.24392	0.11711	0.369538	0.127796	0.294874	0.092599	0.254705	0.128166
All PC3	Phospholipids in IDL || id:met-c-871	IVW (FE)	138	-0.51225	0.146802	-0.799982	-0.224518	0.000484112	0.0125172	9.53742	1	0.0220988	0.00308664	-0.504129	0.14678	-0.274512	0.112435	-0.234889	0.142138
All PC3	Apolipoprotein B || id:met-c-843	IVW (FE)	137	-0.476447	0.151519	-0.773424	-0.179471	0.00166383	0.0262197	9.39692	0	0.15143	0.00125387	-0.398493	0.155511	-0.282723	0.122436	-0.381314	0.144371
All PC3	Total cholesterol in large LDL || id:met-c-880	IVW (FE)	138	-0.459495	0.146387	-0.746413	-0.172577	0.00169577	0.0263403	9.53742	1	0.00951348	0.0026349	-0.51095	0.146023	-0.231417	0.115526	-0.222522	0.151351
All PC3	Concentration of IDL particles || id:met-c-870	IVW (FE)	138	-0.476563	0.152109	-0.774697	-0.17843	0.00173007	0.0266316	9.53742	1	0.0167743	0.000689045	-0.510311	0.155181	-0.265934	0.120053	-0.255641	0.14687
All PC3	Concentration of large LDL particles || id:met-c-884	IVW (FE)	138	-0.474542	0.151986	-0.772434	-0.17665	0.00179459	0.0273643	9.53742	0	0.0077376	0.00045307	-0.54119	0.155254	-0.26961	0.122535	-0.33948	0.154422
All PC3	Cholesterol esters in medium LDL || id:met-c-905	IVW (FE)	138	-0.469602	0.151918	-0.76736	-0.171843	0.00199378	0.0289058	9.53742	0	0.0106084	0.000477735	-0.526165	0.155391	-0.269673	0.124389	-0.465447	0.152296
All PC3	Total cholesterol in medium LDL || id:met-c-904	IVW (FE)	138	-0.452033	0.146324	-0.738829	-0.165238	0.00200658	0.0289536	9.53742	1	0.0141992	0.00400335	-0.490229	0.14531	-0.235134	0.114569	-0.350213	0.145209
All PC3	Phospholipids in large LDL || id:met-c-885	IVW (FE)	138	-0.452113	0.146488	-0.73923	-0.164996	0.00202635	0.0289598	9.53742	1	0.00881441	0.00967212	-0.505125	0.142498	-0.235102	0.112147	-0.320697	0.146222
All PC3	Total lipids in medium LDL || id:met-c-906	IVW (FE)	138	-0.466412	0.152006	-0.764343	-0.16848	0.00215222	0.0299068	9.53742	0	0.00857734	0.000538524	-0.532237	0.154891	-0.269295	0.123138	-0.419248	0.155937
All PC3	Concentration of medium LDL particles || id:met-c-907	IVW (FE)	138	-0.454668	0.152125	-0.752834	-0.156502	0.00280101	0.0347085	9.53742	0	0.00877835	0.000420532	-0.52702	0.155767	-0.256523	0.123137	-0.402145	0.154308
All PC3	Phospholipids in very large VLDL || id:met-c-951	IVW (FE)	137	-0.448342	0.150314	-0.742956	-0.153727	0.00285711	0.0351037	9.32368	1	0.910674	0.00115377	-0.204873	0.155016	-0.186977	0.119583	-0.0560221	0.147419
Beer	Total cholesterol in IDL || id:met-c-867	IVW (FE)	8	0.644479	0.165465	0.320167	0.96879	9.82181e-05	0.00654289	59.1555	1	0.176208	0.560509	0.97254	0.274326	0.656223	0.173898	0.749295	0.218519
Beer	Serum total cholesterol || id:met-c-933	IVW (FE)	8	0.608396	0.161549	0.291761	0.925032	0.00016587	0.00855634	59.1555	0	0.25125	0.772963	0.884169	0.27346	0.608932	0.170145	0.646717	0.209378
Beer	Free cholesterol in large HDL || id:met-c-876	IVW (FE)	9	0.567158	0.151622	0.269978	0.864337	0.000183586	0.00879913	57.5318	0	0.825341	0.0090833	0.456419	0.470167	0.446158	0.188816	0.357055	0.196126
Beer	Free cholesterol in large LDL || id:met-c-882	IVW (FE)	8	0.595701	0.161336	0.279482	0.91192	0.00022224	0.00911453	59.1555	1	0.237463	0.812785	0.881122	0.273605	0.592922	0.169694	0.698177	0.209124
Beer	Free cholesterol in IDL || id:met-c-868	IVW (FE)	8	0.579008	0.162653	0.260209	0.897807	0.000371163	0.0111333	59.1555	1	0.158535	0.468137	0.925213	0.274077	0.604132	0.171175	0.782311	0.217365
Beer	Total cholesterol in large HDL || id:met-c-874	IVW (FE)	9	0.531184	0.151452	0.234338	0.82803	0.000452724	0.0123067	57.5318	0	0.970941	0.059814	0.53129	0.40385	0.46886	0.169391	0.419312	0.196604
Beer	Total cholesterol in large LDL || id:met-c-880	IVW (FE)	8	0.555624	0.160981	0.240102	0.871147	0.000557489	0.0136221	59.1555	1	0.271502	0.779868	0.818739	0.273607	0.55269	0.169208	0.522022	0.198542
Beer	Phospholipids in large LDL || id:met-c-885	IVW (FE)	8	0.549139	0.161029	0.233523	0.864756	0.000649167	0.0146905	59.1555	1	0.265568	0.738785	0.815417	0.273704	0.549794	0.169251	0.603717	0.212554
Beer	Total lipids in IDL || id:met-c-869	IVW (FE)	8	0.558216	0.16482	0.235169	0.881262	0.000707065	0.0152243	59.1555	1	0.195594	0.607355	0.87129	0.274421	0.57415	0.173239	0.640667	0.218087
Beer	Phospholipids in IDL || id:met-c-871	IVW (FE)	8	0.524969	0.160939	0.209528	0.84041	0.00110666	0.0208368	59.1555	1	0.166775	0.55188	0.865854	0.273772	0.552847	0.169443	0.622834	0.204159
Beer	Cholesterol esters in large LDL || id:met-c-881	IVW (FE)	8	0.535036	0.164487	0.212642	0.85743	0.00114291	0.0211077	59.1555	1	0.250983	0.757646	0.809292	0.274224	0.535051	0.172824	0.60595	0.207109
Beer	Total lipids in large LDL || id:met-c-883	IVW (FE)	8	0.521405	0.164444	0.199094	0.843716	0.00152067	0.0247715	59.1555	1	0.222315	0.766461	0.816053	0.274296	0.521276	0.172821	0.566304	0.197803
Beer	22:6, docosahexaenoic acid || id:met-c-852	IVW (FE)	7	0.844413	0.267579	0.319958	1.36887	0.00160085	0.02549	35.1024	1	0.463745	0.222949	2.49473	2.13875	0.802949	0.312733	0.649328	0.351791
Beer	Concentration of IDL particles || id:met-c-870	IVW (FE)	8	0.504836	0.164431	0.182552	0.82712	0.00213913	0.0298202	59.1555	1	0.222759	0.669806	0.79811	0.274426	0.521504	0.172837	0.585401	0.212006
Beer	Concentration of large LDL particles || id:met-c-884	IVW (FE)	8	0.49868	0.164277	0.176696	0.820663	0.00240062	0.0319304	59.1555	0	0.228827	0.779485	0.7889	0.274265	0.499258	0.17266	0.533314	0.200995
Beer	Glucose || id:met-c-859	IVW (FE)	9	0.425538	0.140319	0.150512	0.700564	0.00242424	0.0321463	57.5318	0	0.770699	0.559731	0.479867	0.242322	0.437211	0.146935	0.480505	0.18389
Beer	Concentration of very large HDL particles || id:met-c-946	IVW (FE)	9	0.465119	0.155153	0.161018	0.76922	0.00271938	0.0344887	57.5318	0	0.850908	0.175862	0.512116	0.354896	0.461294	0.161881	0.405507	0.205916
Beer	Free cholesterol in very large HDL || id:met-c-944	IVW (FE)	9	0.452295	0.150878	0.156574	0.748017	0.00271983	0.0344887	57.5318	0	0.739623	0.416498	0.530727	0.295396	0.471111	0.15826	0.509841	0.190654
Beer	Phospholipids in very large HDL || id:met-c-947	IVW (FE)	9	0.459659	0.154647	0.156551	0.762767	0.00295565	0.0357214	57.5318	0	0.978836	0.0184223	0.435086	0.447384	0.406443	0.182059	0.343528	0.203926
Bread	Omega-6 fatty acids || id:met-c-856	IVW (FE)	22	0.669401	0.19071	0.295609	1.04319	0.00044803	0.0122568	43.4184	1	0.573717	0.311144	0.0964569	0.995571	0.612832	0.199404	0.493126	0.270104
Bread	Free cholesterol to esterified cholesterol ratio || id:met-c-853	IVW (FE)	23	0.630418	0.185374	0.267085	0.993751	0.000671909	0.0148345	43.5667	0	0.723501	0.396327	0.28624	0.940627	0.650834	0.194743	0.511471	0.279139
Bread	Free cholesterol || id:met-c-858	IVW (FE)	23	0.611288	0.184942	0.248802	0.973773	0.000948736	0.0190158	43.5667	0	0.645607	0.540374	1.00544	0.892993	0.602906	0.194056	0.720706	0.272669
Bread	Total phosphoglycerides || id:met-c-937	IVW (FE)	22	0.626335	0.18978	0.254366	0.998305	0.000965754	0.0192681	43.4184	1	0.785586	0.708182	0.369638	0.914347	0.598286	0.199628	0.450013	0.258736
Bread	Sphingomyelins || id:met-c-935	IVW (FE)	23	0.592868	0.185011	0.230247	0.95549	0.00135295	0.0231674	43.5667	0	0.941367	0.955398	0.651154	0.893692	0.601116	0.1955	0.559734	0.246381
Bread	18:2, linoleic acid (LA) || id:met-c-893	IVW (FE)	23	0.546873	0.185072	0.184133	0.909614	0.00312743	0.0371651	43.5667	0	0.765453	0.18399	0.22709	1.03056	0.551005	0.215978	0.502191	0.268961
Bread	Phosphatidylcholine and other cholines || id:met-c-918	IVW (FE)	23	0.529426	0.184372	0.168056	0.890796	0.00408525	0.0450974	43.5667	0	0.321257	0.143004	-0.507757	1.02813	0.575387	0.216879	0.372111	0.277733
Champ/Wh wine	Free cholesterol in IDL || id:met-c-868	IVW (FE)	5	0.681802	0.182977	0.323168	1.04044	0.000194412	0.00879913	70.0944	0	0.417327	0.853308	0.900498	0.297076	0.681805	0.192262	0.755299	0.211258
Champ/Wh wine	Total cholesterol in IDL || id:met-c-867	IVW (FE)	5	0.673432	0.18725	0.306422	1.04044	0.000322609	0.0107111	70.0944	0	0.21899	0.561409	1.02927	0.297536	0.669011	0.196001	0.720266	0.21547
Champ/Wh wine	Free cholesterol in large LDL || id:met-c-882	IVW (FE)	5	0.655646	0.18256	0.297828	1.01346	0.000328917	0.010758	70.0944	0	0.268232	0.55255	0.969901	0.296966	0.655971	0.191455	0.746755	0.21524
Champ/Wh wine	Phospholipids in IDL || id:met-c-871	IVW (FE)	5	0.651618	0.182705	0.293517	1.00972	0.000361769	0.0110129	70.0944	0	0.452967	0.913388	0.853	0.297148	0.651621	0.192003	0.668233	0.207187
Champ/Wh wine	Total lipids in IDL || id:met-c-869	IVW (FE)	5	0.615432	0.18673	0.249441	0.981422	0.000981283	0.0194885	70.0944	0	0.292658	0.750473	0.909204	0.297639	0.615434	0.195898	0.655847	0.217885
Champ/Wh wine	Phospholipids in large LDL || id:met-c-885	IVW (FE)	5	0.599091	0.182049	0.242275	0.955907	0.000998942	0.0195776	70.0944	0	0.28409	0.622663	0.902124	0.29707	0.599094	0.190953	0.665787	0.219916
Champ/Wh wine	Total cholesterol in large LDL || id:met-c-880	IVW (FE)	5	0.587642	0.181829	0.231256	0.944028	0.00123	0.0218499	70.0944	0	0.245988	0.551824	0.922352	0.296969	0.587645	0.190674	0.617163	0.219842
Champ/Wh wine	Concentration of IDL particles || id:met-c-870	IVW (FE)	5	0.578374	0.186383	0.213064	0.943684	0.00191472	0.0281347	70.0944	0	0.357215	0.845235	0.82943	0.297645	0.578376	0.195626	0.613071	0.221219
Champ/Wh wine	Serum total cholesterol || id:met-c-933	IVW (FE)	5	0.555356	0.181663	0.199296	0.911416	0.0022352	0.030668	70.0944	0	0.216674	0.515431	0.91845	0.296793	0.555358	0.190456	0.579568	0.224288
Champ/Wh wine	Total lipids in large LDL || id:met-c-883	IVW (FE)	5	0.552947	0.186039	0.18831	0.917584	0.00295667	0.0357214	70.0944	0	0.255932	0.632587	0.876274	0.297503	0.552949	0.19497	0.521538	0.224094
Champ/Wh wine	Cholesterol esters in large LDL || id:met-c-881	IVW (FE)	5	0.541031	0.185873	0.17672	0.905341	0.0036055	0.0419297	70.0944	0	0.229768	0.545299	0.887804	0.297425	0.541032	0.194665	0.523063	0.21982
Champ/Wh wine	Concentration of large LDL particles || id:met-c-884	IVW (FE)	5	0.535832	0.185883	0.171502	0.900162	0.00394366	0.0444367	70.0944	0	0.274532	0.692208	0.844145	0.297469	0.535833	0.19488	0.508613	0.219865
Cheese	Free cholesterol to esterified cholesterol ratio || id:met-c-853	IVW (FE)	7	-0.877865	0.304865	-1.4754	-0.280329	0.00398282	0.0445318	42.2113	0	0.870956	0.286983	-1.07765	1.34924	-0.862334	0.359356	-0.695126	0.408004
Coffee PC1	Creatinine || id:met-c-850	IVW (FE)	10	-0.469366	0.10824	-0.681516	-0.257216	1.44864e-05	0.00269201	115.129	0	0.32531	0.268083	-0.154472	0.110612	-0.238102	0.0598785	-0.210522	0.0673813
Coffee PC1	Cholesterol esters in large LDL || id:met-c-881	IVW (FE)	10	0.435725	0.116863	0.206674	0.664776	0.000192614	0.00879913	115.129	0	0.413272	0.455448	0.155004	0.108739	0.232954	0.0648136	0.230845	0.078963
Coffee PC1	Total cholesterol in large LDL || id:met-c-880	IVW (FE)	10	0.422904	0.113568	0.200312	0.645496	0.000196238	0.00879913	115.129	0	0.500348	0.464115	0.163543	0.106423	0.225665	0.0630056	0.253002	0.0786188
Coffee PC1	Concentration of medium LDL particles || id:met-c-907	IVW (FE)	10	0.434992	0.117063	0.205548	0.664436	0.000202503	0.00889663	115.129	0	0.337557	0.407331	0.139274	0.110347	0.23272	0.0649442	0.241958	0.0769918
Coffee PC1	Total cholesterol in IDL || id:met-c-867	IVW (FE)	10	0.433939	0.116981	0.204658	0.663221	0.000207668	0.00903231	115.129	0	0.363233	0.177869	0.128033	0.129281	0.22146	0.0805812	0.215244	0.0805124
Coffee PC1	Apolipoprotein B || id:met-c-843	IVW (FE)	10	0.427259	0.116041	0.199818	0.6547	0.000231449	0.00911453	115.129	0	0.979798	0.0752318	0.228801	0.150059	0.217315	0.0848231	0.225932	0.0726034
Coffee PC1	Total cholesterol in small VLDL || id:met-c-927	IVW (FE)	10	0.411381	0.113573	0.188777	0.633985	0.00029215	0.0100847	115.129	0	0.643349	0.22345	0.168631	0.125998	0.214935	0.0728587	0.208059	0.0741715
Coffee PC1	Free cholesterol in large LDL || id:met-c-882	IVW (FE)	10	0.407582	0.113557	0.185011	0.630153	0.000331652	0.0107648	115.129	0	0.374672	0.417339	0.134456	0.107065	0.219339	0.0629938	0.285649	0.0805987
Coffee PC1	Total lipids in large LDL || id:met-c-883	IVW (FE)	10	0.417372	0.116847	0.188351	0.646393	0.000354344	0.0109304	115.129	0	0.335763	0.30508	0.123496	0.117217	0.217419	0.0711484	0.210906	0.0821694
Coffee PC1	Free cholesterol in IDL || id:met-c-868	IVW (FE)	10	0.405034	0.113654	0.182273	0.627795	0.000365588	0.0110423	115.129	0	0.410369	0.192155	0.125781	0.125204	0.210333	0.0776625	0.200917	0.0787682
Coffee PC1	Total lipids in IDL || id:met-c-869	IVW (FE)	10	0.414336	0.116955	0.185105	0.643567	0.000396046	0.0113326	115.129	0	0.321616	0.0989339	0.100005	0.137882	0.206413	0.0877868	0.232303	0.0820611
Coffee PC1	Cholesterol esters in medium LDL || id:met-c-905	IVW (FE)	10	0.410563	0.116774	0.181686	0.639441	0.000438315	0.0121427	115.129	0	0.400772	0.520705	0.140327	0.107738	0.218356	0.0647882	0.244295	0.0777243
Coffee PC1	Concentration of large LDL particles || id:met-c-884	IVW (FE)	10	0.409008	0.116825	0.180031	0.637985	0.000463457	0.0123991	115.129	0	0.31308	0.252574	0.11091	0.120613	0.211152	0.0737189	0.200244	0.0827403
Coffee PC1	Concentration of IDL particles || id:met-c-870	IVW (FE)	10	0.407914	0.116911	0.178769	0.637059	0.000484627	0.0125172	115.129	0	0.293419	0.0742291	0.0858204	0.141051	0.201304	0.0900289	0.212605	0.0823428
Coffee PC1	Phospholipids in large LDL || id:met-c-885	IVW (FE)	10	0.394251	0.113578	0.171637	0.616865	0.000518182	0.0130276	115.129	0	0.501034	0.448717	0.14775	0.107467	0.212425	0.0629973	0.18547	0.0774421
Coffee PC1	Phospholipids in IDL || id:met-c-871	IVW (FE)	10	0.390764	0.113669	0.167972	0.613556	0.000586622	0.0140964	115.129	0	0.43468	0.178871	0.121538	0.127136	0.204962	0.0779095	0.187736	0.0791811
Coffee PC1	Total lipids in medium LDL || id:met-c-906	IVW (FE)	10	0.399347	0.116737	0.170542	0.628153	0.000624135	0.0145166	115.129	0	0.31221	0.415164	0.11651	0.108709	0.211487	0.0647296	0.205184	0.0776418
Coffee PC1	Total cholesterol in medium LDL || id:met-c-904	IVW (FE)	10	0.387234	0.113454	0.164865	0.609604	0.000642167	0.0146905	115.129	0	0.548448	0.609732	0.1528	0.104456	0.204297	0.0629731	0.174947	0.0729747
Coffee PC1	Phospholipids in very small VLDL || id:met-c-955	IVW (FE)	10	0.397392	0.117132	0.167813	0.626972	0.000692131	0.0152038	115.129	0	0.357536	0.0760477	0.0953267	0.143393	0.193138	0.0967373	0.174535	0.0769977
Coffee PC1	Phospholipids in small VLDL || id:met-c-931	IVW (FE)	10	0.384636	0.113513	0.16215	0.607122	0.000702848	0.0152243	115.129	0	0.92817	0.136584	0.193042	0.137061	0.198158	0.0776775	0.179659	0.0745707
Coffee PC1	Free cholesterol in small VLDL || id:met-c-928	IVW (FE)	10	0.382771	0.113433	0.160441	0.6051	0.000739743	0.0157717	115.129	0	0.74708	0.180256	0.167037	0.131021	0.192531	0.0778832	0.17179	0.0762422
Coffee PC1	Total cholesterol in LDL || id:met-c-895	IVW (FE)	10	0.381109	0.113352	0.158939	0.603279	0.000773315	0.0162486	115.129	0	0.534477	0.519799	0.147464	0.104425	0.201436	0.0628904	0.236042	0.073102
Coffee PC1	Total cholesterol in small LDL || id:met-c-924	IVW (FE)	10	0.37577	0.113335	0.153633	0.597907	0.000914583	0.0185882	115.129	0	0.358699	0.246648	0.105129	0.1186	0.195974	0.0695472	0.185939	0.0720649
Coffee PC1	Concentration of very small VLDL particles || id:met-c-954	IVW (FE)	10	0.380448	0.1169	0.151325	0.609572	0.00113599	0.0211077	115.129	0	0.310985	0.0514106	0.0706755	0.146975	0.171332	0.104623	0.155977	0.0745846
Coffee PC1	Total lipids in small VLDL || id:met-c-929	IVW (FE)	10	0.377811	0.116658	0.149161	0.60646	0.0012011	0.0216117	115.129	0	0.633868	0.299161	0.150701	0.123084	0.197795	0.0717684	0.224598	0.0763173
Coffee PC1	Total lipids in very small VLDL || id:met-c-953	IVW (FE)	10	0.378019	0.116946	0.148805	0.607232	0.00122742	0.0218499	115.129	0	0.311931	0.04676	0.0684355	0.148343	0.170536	0.103733	0.149398	0.0731601
Coffee PC1	Phospholipids in medium LDL || id:met-c-908	IVW (FE)	10	0.360492	0.113386	0.138255	0.582729	0.00147617	0.0245157	115.129	0	0.649746	0.67943	0.151851	0.104509	0.191618	0.06295	0.199009	0.074046
Coffee PC1	Serum total cholesterol || id:met-c-933	IVW (FE)	10	0.354842	0.113555	0.132274	0.577411	0.00177904	0.0272456	115.129	0	0.392077	0.228317	0.0987136	0.121281	0.187061	0.0747107	0.162867	0.0707628
Coffee PC1	Total cholesterol in medium VLDL || id:met-c-909	IVW (FE)	10	0.354056	0.1135	0.131596	0.576516	0.00181196	0.0273643	115.129	0	0.958579	0.180725	0.181635	0.131977	0.190549	0.0703947	0.176004	0.0733271
Coffee PC1	Concentration of small VLDL particles || id:met-c-930	IVW (FE)	10	0.360606	0.11662	0.132031	0.58918	0.00198711	0.0289055	115.129	0	0.674187	0.311067	0.147712	0.122517	0.188804	0.071588	0.189919	0.0785311
Coffee PC1	Cholesterol esters in medium VLDL || id:met-c-910	IVW (FE)	10	0.360021	0.116674	0.131339	0.588702	0.0020308	0.0289598	115.129	0	0.633356	0.149281	0.134809	0.137508	0.187192	0.0790435	0.155207	0.0772612
Coffee PC1	Triglycerides in very small VLDL || id:met-c-956	IVW (FE)	10	0.349257	0.116828	0.120275	0.578239	0.0027943	0.0347085	115.129	0	0.355656	0.132564	0.0773133	0.134127	0.163941	0.0892475	0.151006	0.0753417
Coffee PC1	Total lipids in small LDL || id:met-c-925	IVW (FE)	10	0.344665	0.116544	0.116238	0.573091	0.0031027	0.0370738	115.129	0	0.238974	0.255886	0.0612018	0.11712	0.176196	0.0712741	0.166173	0.0766772
Coffee PC1	Free cholesterol in medium VLDL || id:met-c-911	IVW (FE)	10	0.337396	0.114179	0.113604	0.561187	0.00312706	0.0371651	115.129	0	0.981278	0.273796	0.176457	0.124113	0.178752	0.0698932	0.186533	0.0783065
Coffee PC1	Free cholesterol || id:met-c-858	IVW (FE)	10	0.410945	0.13986	0.13682	0.685071	0.00330055	0.0389035	115.129	0	0.843366	0.723941	0.197291	0.129176	0.218427	0.0776146	0.167163	0.0968379
Coffee PC1	Phospholipids in medium VLDL || id:met-c-914	IVW (FE)	10	0.330708	0.114312	0.106658	0.554759	0.00381527	0.0437839	115.129	0	0.868722	0.452264	0.191136	0.11106	0.181021	0.0633929	0.137373	0.0750428
Coffee PC1	Concentration of small LDL particles || id:met-c-926	IVW (FE)	10	0.33407	0.116576	0.105581	0.562559	0.00416112	0.0456824	115.129	0	0.237772	0.24596	0.0544145	0.117899	0.168799	0.0705257	0.153158	0.0716216
Coffee PC1	Triglycerides in small VLDL || id:met-c-932	IVW (FE)	10	0.327082	0.114343	0.102971	0.551194	0.0042291	0.0461003	115.129	0	0.989568	0.30112	0.174807	0.121148	0.168843	0.0726117	0.180251	0.0821345
Cooked Veg.	Description of average fatty acid chain length, not actual carbon number || id:met-c-854	IVW (FE)	8	1.18816	0.369141	0.464641	1.91168	0.00128769	0.0225834	35.1749	0	0.831677	0.135852	1.86076	3.29358	1.18867	0.542378	1.09462	0.544691
Decaf Coffee	Total cholesterol in large LDL || id:met-c-880	IVW (FE)	3	0.448171	0.144253	0.165436	0.730907	0.00189096	0.02807	55.0352	0	0.480888	0.459377	1.38768	0.899774	0.443178	0.151129	0.380299	0.176795
Decaf Coffee	Cholesterol esters in large LDL || id:met-c-881	IVW (FE)	3	0.449177	0.148518	0.158081	0.740273	0.00249137	0.0328362	55.0352	0	0.518883	0.571113	1.31042	0.928426	0.446326	0.155812	0.403548	0.181346
Decaf Coffee	Free cholesterol in large LDL || id:met-c-882	IVW (FE)	3	0.434885	0.144053	0.15254	0.717229	0.00253683	0.033234	55.0352	0	0.553431	0.398118	1.23046	0.959427	0.430462	0.150849	0.332064	0.174586
Decaf Coffee	Total cholesterol in medium LDL || id:met-c-904	IVW (FE)	3	0.428152	0.143817	0.146271	0.710033	0.00291022	0.0356315	55.0352	0	0.501365	0.555867	1.3096	0.899322	0.428152	0.151184	0.389591	0.169131
Decaf Coffee	Cholesterol esters in medium LDL || id:met-c-905	IVW (FE)	3	0.432277	0.148208	0.141789	0.722764	0.00353768	0.0413126	55.0352	0	0.588006	0.7187	1.12377	0.928517	0.432277	0.155962	0.408616	0.172629
Decaf Coffee	Phospholipids in large LDL || id:met-c-885	IVW (FE)	3	0.415359	0.143774	0.133563	0.697156	0.00386498	0.0439481	55.0352	0	0.506881	0.43916	1.28149	0.900419	0.410204	0.150621	0.27713	0.179237
Decaf Coffee	Total cholesterol in LDL || id:met-c-895	IVW (FE)	3	0.411157	0.143476	0.129943	0.69237	0.00416118	0.0456824	55.0352	0	0.519159	0.56538	1.24441	0.899038	0.411157	0.150843	0.364424	0.170175
Decaf Coffee	Apolipoprotein B || id:met-c-843	IVW (FE)	3	0.420061	0.146617	0.132692	0.70743	0.00416976	0.0456824	55.0352	0	0.4266	0.426058	1.56048	0.918234	0.428875	0.154015	0.505946	0.16792
Decaf Coffee	Concentration of medium LDL particles || id:met-c-907	IVW (FE)	3	0.425685	0.14921	0.133234	0.718136	0.00433184	0.0469848	55.0352	0	0.573265	0.592006	1.15646	0.936763	0.425685	0.156923	0.309699	0.185219
Fish PC1	Average number of methylene groups in a fatty acid chain || id:met-c-848	IVW (FE)	28	-0.61295	0.165469	-0.937269	-0.288632	0.00021195	0.00911453	34.3895	0	0.89432	0.298586	-0.373826	0.502884	-0.367243	0.128383	-0.20875	0.18091
Fish PC1	Average number of methylene groups per double bond || id:met-c-847	IVW (FE)	28	-0.69306	0.187802	-1.06115	-0.324967	0.000223931	0.00911453	34.3895	0	0.27957	0.0805762	-1.16307	0.629283	-0.460143	0.175121	-0.362009	0.213955
Fish PC1	22:6, docosahexaenoic acid || id:met-c-852	IVW (FE)	28	0.693167	0.188079	0.324533	1.0618	0.00022824	0.00911453	34.3895	0	0.145638	0.0195521	1.45741	0.668776	0.595983	0.185337	0.732066	0.211917
Fish PC1	Ratio of bisallylic groups to total fatty acids || id:met-c-845	IVW (FE)	28	0.694599	0.191425	0.319407	1.06979	0.000284989	0.0100775	34.3895	0	0.171927	0.139391	1.31995	0.60872	0.479428	0.172321	0.396757	0.209811
Fish PC1	Ratio of bisallylic groups to double bonds || id:met-c-844	IVW (FE)	28	0.622632	0.188015	0.254122	0.991142	0.000927628	0.0187657	34.3895	0	0.192855	0.563753	1.13389	0.531262	0.417147	0.146903	0.440238	0.197679
Fish PC1	Omega-3 fatty acids || id:met-c-855	IVW (FE)	28	0.603932	0.18807	0.235314	0.972549	0.00132179	0.022996	34.3895	0	0.261175	0.076683	1.12778	0.630397	0.491579	0.179069	0.693279	0.212143
Fish PC1	Average number of double bonds in a fatty acid chain || id:met-c-851	IVW (FE)	28	0.509213	0.176353	0.163561	0.854865	0.00388364	0.0439481	34.3895	0	0.252944	0.026337	1.0637	0.624194	0.342448	0.176773	0.403427	0.202232
Fresh Fruit	Free cholesterol in large LDL || id:met-c-882	IVW (FE)	25	-0.392232	0.127902	-0.642919	-0.141545	0.00216457	0.0299197	53.2619	0	0.778318	0.08812	-0.51321	0.48611	-0.355648	0.145833	-0.276914	0.191374
Fresh Fruit	Total cholesterol in IDL || id:met-c-867	IVW (FE)	25	-0.386608	0.132874	-0.647041	-0.126175	0.00361905	0.0419752	53.2619	0	0.565077	0.0494593	-0.663944	0.521356	-0.403184	0.163635	-0.388027	0.210694
Fresh Fruit	Acetoacetate || id:met-c-838	IVW (FE)	26	-0.37844	0.131555	-0.636289	-0.120591	0.0040191	0.0447076	52.5842	0	0.75457	0.511145	-0.496318	0.41541	-0.377406	0.137678	-0.429633	0.189854
Fresh Fruit	Total cholesterol in large LDL || id:met-c-880	IVW (FE)	25	-0.365992	0.127793	-0.616466	-0.115518	0.00418404	0.0457237	53.2619	0	0.708005	0.087035	-0.530948	0.485469	-0.316365	0.144421	-0.245459	0.198089
Fresh Fruit	Total lipids in IDL || id:met-c-869	IVW (FE)	25	-0.379234	0.13291	-0.639738	-0.118729	0.00432673	0.0469848	53.2619	0	0.563721	0.236844	-0.627016	0.461597	-0.390552	0.138821	-0.331086	0.194804
Fresh Fruit	Concentration of IDL particles || id:met-c-870	IVW (FE)	25	-0.378064	0.1329	-0.638547	-0.117581	0.00444488	0.0477347	53.2619	0	0.577057	0.419142	-0.601245	0.429885	-0.381398	0.138984	-0.335665	0.191218
Fruit PC1	Free cholesterol in large LDL || id:met-c-882	IVW (FE)	36	-0.525418	0.135537	-0.79107	-0.259765	0.000105942	0.00687735	40.0416	0	0.239383	0.244768	-0.77125	0.323549	-0.387477	0.114231	-0.312029	0.161592
Fruit PC1	Total cholesterol in large LDL || id:met-c-880	IVW (FE)	36	-0.497931	0.13541	-0.763334	-0.232528	0.000235791	0.00914175	40.0416	0	0.151412	0.278215	-0.821671	0.316272	-0.353121	0.114109	-0.267698	0.160847
Fruit PC1	Total cholesterol in IDL || id:met-c-867	IVW (FE)	36	-0.492216	0.140729	-0.768046	-0.216386	0.000469455	0.0124463	40.0416	0	0.0364177	0.0827945	-1.08767	0.347209	-0.42122	0.135036	-0.343468	0.178019
Fruit PC1	Phospholipids in large LDL || id:met-c-885	IVW (FE)	36	-0.468254	0.135451	-0.733738	-0.202771	0.000546213	0.0135549	40.0416	0	0.190536	0.264845	-0.763509	0.319469	-0.337354	0.114184	-0.263686	0.165394
Fruit PC1	Total cholesterol in LDL || id:met-c-895	IVW (FE)	36	-0.465961	0.135176	-0.730907	-0.201016	0.000566715	0.0137702	40.0416	0	0.0446352	0.210688	-0.974463	0.314193	-0.339603	0.113902	-0.292647	0.164819
Fruit PC1	Concentration of large LDL particles || id:met-c-884	IVW (FE)	36	-0.48218	0.140653	-0.757861	-0.2065	0.000607718	0.0142413	40.0416	0	0.0570077	0.17593	-0.989124	0.333817	-0.377091	0.12843	-0.265639	0.173982
Fruit PC1	Serum total cholesterol || id:met-c-933	IVW (FE)	36	-0.465467	0.136677	-0.733354	-0.197579	0.000660215	0.0148017	40.0416	1	0.0163673	0.0519853	-1.15955	0.338926	-0.397838	0.134398	-0.328705	0.177135
Fruit PC1	Total lipids in IDL || id:met-c-869	IVW (FE)	36	-0.478885	0.140753	-0.754761	-0.203009	0.000668187	0.0148276	40.0416	0	0.0489452	0.172256	-1.008	0.333296	-0.418031	0.129069	-0.325047	0.173465
Fruit PC1	Concentration of IDL particles || id:met-c-870	IVW (FE)	36	-0.47239	0.140731	-0.748223	-0.196556	0.000788862	0.0164166	40.0416	0	0.0594333	0.249864	-0.959563	0.324783	-0.404248	0.118921	-0.35331	0.177285
Fruit PC1	Total lipids in large LDL || id:met-c-883	IVW (FE)	36	-0.470666	0.140619	-0.74628	-0.195052	0.000816637	0.0169137	40.0416	0	0.0552793	0.135203	-0.995526	0.339894	-0.364163	0.130155	-0.259673	0.167549
Fruit PC1	Free cholesterol in IDL || id:met-c-868	IVW (FE)	36	-0.448688	0.137966	-0.719101	-0.178274	0.00114531	0.0211077	40.0416	0	0.160422	0.16254	-0.802211	0.338303	-0.393895	0.116608	-0.36766	0.165136
Fruit PC1	Cholesterol esters in large LDL || id:met-c-881	IVW (FE)	36	-0.447933	0.140504	-0.723321	-0.172545	0.00143239	0.0242414	40.0416	0	0.0422222	0.0928251	-1.02852	0.345621	-0.33954	0.134144	-0.246341	0.172473
Fruit PC1	Total cholesterol in medium LDL || id:met-c-904	IVW (FE)	36	-0.424904	0.135207	-0.689909	-0.159898	0.00167447	0.0262922	40.0416	0	0.0928904	0.224844	-0.844523	0.318152	-0.308641	0.113959	-0.238957	0.159175
Fruit PC1	Concentration of medium LDL particles || id:met-c-907	IVW (FE)	36	-0.441103	0.140511	-0.716504	-0.165703	0.00169358	0.0263403	40.0416	0	0.0740265	0.170794	-0.921894	0.336288	-0.321192	0.128599	-0.201689	0.176321
Fruit PC1	Phospholipids in IDL || id:met-c-871	IVW (FE)	36	-0.425114	0.135478	-0.690651	-0.159577	0.00170176	0.0263403	40.0416	0	0.0876737	0.281762	-0.843824	0.31201	-0.373492	0.114573	-0.407636	0.173956
Fruit PC1	Total lipids in medium LDL || id:met-c-906	IVW (FE)	36	-0.439728	0.142367	-0.718768	-0.160689	0.00201039	0.0289536	40.0416	0	0.0492921	0.189575	-0.982453	0.336249	-0.324291	0.130335	-0.228378	0.178007
Fruit PC1	Triglycerides in IDL || id:met-c-872	IVW (FE)	36	-0.4271	0.140597	-0.70267	-0.151529	0.00238347	0.0318975	40.0416	1	0.0906451	0.78128	-0.845851	0.313575	-0.351691	0.119259	-0.314132	0.165781
Fruit PC1	Cholesterol esters in medium LDL || id:met-c-905	IVW (FE)	36	-0.42192	0.140468	-0.697238	-0.146602	0.00266751	0.0342045	40.0416	0	0.0514874	0.168676	-0.956869	0.333623	-0.313792	0.130152	-0.218218	0.171977
Fruit PC1	Phospholipids in medium LDL || id:met-c-908	IVW (FE)	36	-0.391375	0.135112	-0.656194	-0.126556	0.00377134	0.0435094	40.0416	0	0.0393812	0.182282	-0.938116	0.316718	-0.286092	0.122752	-0.243794	0.163883
Fruit PC1	Total cholesterol in small LDL || id:met-c-924	IVW (FE)	36	-0.388951	0.135024	-0.653599	-0.124303	0.00396919	0.0445318	40.0416	0	0.0329311	0.115345	-0.977804	0.325483	-0.318427	0.130271	-0.334239	0.172957
Fruit PC1	Acetoacetate || id:met-c-838	IVW (FE)	37	-0.394406	0.13898	-0.666807	-0.122005	0.00454174	0.0484162	40.2239	0	0.980894	0.820695	-0.31772	0.314284	-0.310465	0.117777	-0.299838	0.165479
Fruit PC1	Free cholesterol || id:met-c-858	IVW (FE)	36	-0.477538	0.168473	-0.807746	-0.147331	0.00458969	0.0485703	40.0416	0	0.0168318	0.0702196	-1.34393	0.414338	-0.433567	0.170087	-0.427692	0.200934
Ground Coffee	Creatinine || id:met-c-850	IVW (FE)	3	-0.292114	0.0947925	-0.477907	-0.106321	0.0020588	0.0292632	131.363	0	0.748496	0.870961	0.096116	0.935423	-0.292113	0.0982052	-0.296985	0.10204
Ground Coffee	Apolipoprotein B || id:met-c-843	IVW (FE)	3	0.294305	0.101526	0.095313	0.493297	0.00374594	0.0433313	131.363	0	0.377257	0.318455	-1.17242	0.992128	0.217772	0.202254	0.322399	0.109652
Ground Coffee	Cholesterol esters in large HDL || id:met-c-875	IVW (FE)	3	-0.29611	0.102397	-0.496809	-0.0954106	0.00383081	0.0438466	131.363	0	0.649825	0.827472	-0.892963	0.97915	-0.29609	0.106146	-0.282769	0.110375
Ground Coffee	Mean diameter for HDL particles || id:met-c-865	IVW (FE)	3	-0.291491	0.102278	-0.491956	-0.0910268	0.00437198	0.0471903	131.363	0	0.615366	0.776434	-0.962941	0.978482	-0.291494	0.106013	-0.277438	0.107534
Healthy PC1	Omega-3 fatty acids || id:met-c-855	IVW (FE)	71	0.650767	0.173618	0.310476	0.991059	0.000178058	0.00879913	24.312	0	0.227379	0.483473	0.589082	0.218216	0.359493	0.104512	0.335052	0.160154
Healthy PC1	22:6, docosahexaenoic acid || id:met-c-852	IVW (FE)	71	0.591296	0.17238	0.253432	0.929161	0.00060314	0.0142413	24.312	0	0.173934	0.0775068	0.61012	0.240216	0.347689	0.120633	0.419623	0.156513
Healthy PC1	Ratio of bisallylic groups to double bonds || id:met-c-844	IVW (FE)	71	0.516212	0.172403	0.178302	0.854123	0.0027515	0.034688	24.312	0	0.164054	0.84489	0.551525	0.215808	0.272345	0.104134	0.3862	0.14584
Healthy PC1	Ratio of bisallylic groups to total fatty acids || id:met-c-845	IVW (FE)	71	0.497303	0.174948	0.154406	0.840201	0.00447498	0.0478661	24.312	0	0.272945	0.64369	0.485696	0.219406	0.248298	0.10541	0.223686	0.151417
Instant Coffee	Creatinine || id:met-c-850	IVW (FE)	8	-0.438908	0.0938135	-0.622783	-0.255034	2.88957e-06	0.00114253	124.133	0	0.111713	0.335159	-0.123522	0.191425	-0.417995	0.0968583	-0.35149	0.112292
Instant Coffee	Apolipoprotein B || id:met-c-843	IVW (FE)	7	0.427252	0.102279	0.226785	0.62772	2.94984e-05	0.00377354	137.504	1	0.202885	0.688062	0.153561	0.211648	0.421884	0.105789	0.362369	0.117221
Instant Coffee	Cholesterol esters in large LDL || id:met-c-881	IVW (FE)	8	0.383677	0.100948	0.185818	0.581536	0.000144272	0.00794298	124.133	0	0.716788	0.37359	0.304257	0.229835	0.38812	0.104476	0.431369	0.126092
Instant Coffee	Total cholesterol in large LDL || id:met-c-880	IVW (FE)	8	0.366142	0.098051	0.173962	0.558321	0.000188315	0.00879913	124.133	0	0.894146	0.378717	0.335916	0.224592	0.369615	0.101515	0.398375	0.126364
Instant Coffee	Total cholesterol in IDL || id:met-c-867	IVW (FE)	8	0.376377	0.101011	0.178395	0.574359	0.000194467	0.00879913	124.133	0	0.676967	0.148747	0.267426	0.27371	0.380019	0.128808	0.412692	0.13189
Instant Coffee	Phospholipids in small VLDL || id:met-c-931	IVW (FE)	7	0.363355	0.0999394	0.167474	0.559236	0.00027717	0.00992716	137.504	1	0.273141	0.617739	0.137871	0.20733	0.360151	0.103409	0.399595	0.123205
Instant Coffee	Total lipids in large LDL || id:met-c-883	IVW (FE)	8	0.363988	0.100914	0.166196	0.561779	0.000309866	0.0105291	124.133	0	0.634456	0.267515	0.253102	0.245854	0.367175	0.113641	0.371252	0.131754
Instant Coffee	Cholesterol esters in medium LDL || id:met-c-905	IVW (FE)	8	0.362949	0.100878	0.165229	0.560669	0.000320781	0.0107111	124.133	0	0.6915	0.480504	0.282974	0.212855	0.363912	0.10445	0.384554	0.121093
Instant Coffee	Free cholesterol in large LDL || id:met-c-882	IVW (FE)	8	0.352051	0.0980274	0.159917	0.544184	0.00032897	0.010758	124.133	0	0.832406	0.362864	0.30546	0.226448	0.357442	0.101492	0.447543	0.126725
Instant Coffee	Concentration of medium LDL particles || id:met-c-907	IVW (FE)	8	0.363784	0.101747	0.16436	0.563207	0.000349715	0.0108798	124.133	0	0.638527	0.363485	0.260583	0.23186	0.36688	0.105307	0.399621	0.127929
Instant Coffee	Total cholesterol in medium LDL || id:met-c-904	IVW (FE)	8	0.347794	0.0979921	0.155729	0.539858	0.0003864	0.0112792	124.133	0	0.889983	0.574539	0.320471	0.199674	0.345917	0.101516	0.312589	0.118806
Instant Coffee	Concentration of large LDL particles || id:met-c-884	IVW (FE)	8	0.355268	0.10089	0.157524	0.553011	0.000429357	0.0120459	124.133	0	0.590392	0.217451	0.225475	0.254234	0.357104	0.11884	0.366659	0.129713
Instant Coffee	Total lipids in medium LDL || id:met-c-906	IVW (FE)	8	0.353881	0.10082	0.156273	0.551488	0.000448071	0.0122568	124.133	0	0.568446	0.389766	0.233625	0.223019	0.354147	0.104334	0.371058	0.125285
Instant Coffee	Total cholesterol in small VLDL || id:met-c-927	IVW (FE)	8	0.343407	0.0980262	0.151276	0.535539	0.000459673	0.0123991	124.133	0	0.763454	0.265487	0.273468	0.24199	0.354008	0.101452	0.337116	0.121586
Instant Coffee	Total lipids in IDL || id:met-c-869	IVW (FE)	8	0.35289	0.100963	0.155003	0.550778	0.000473637	0.0124463	124.133	0	0.645853	0.0828741	0.223567	0.294722	0.353823	0.14381	0.343558	0.129594
Instant Coffee	Phospholipids in large LDL || id:met-c-885	IVW (FE)	8	0.341637	0.0980376	0.149484	0.533791	0.000492583	0.0126026	124.133	0	0.889049	0.350675	0.309641	0.228991	0.349886	0.101479	0.345706	0.123781
Instant Coffee	Total cholesterol in LDL || id:met-c-895	IVW (FE)	8	0.339747	0.0978719	0.147918	0.531576	0.00051787	0.0130276	124.133	0	0.863566	0.422682	0.303154	0.217248	0.340139	0.101329	0.383913	0.124948
Instant Coffee	Concentration of IDL particles || id:met-c-870	IVW (FE)	8	0.344085	0.100912	0.146297	0.541873	0.000650225	0.0146905	124.133	0	0.633724	0.0616854	0.205688	0.304179	0.342671	0.150152	0.330943	0.131903
Instant Coffee	Phospholipids in medium LDL || id:met-c-908	IVW (FE)	8	0.3332	0.0979177	0.141281	0.525118	0.00066686	0.0148276	124.133	0	0.81675	0.611913	0.28907	0.199744	0.333551	0.101441	0.333777	0.118906
Instant Coffee	Free cholesterol to esterified cholesterol ratio || id:met-c-853	IVW (FE)	8	0.406894	0.120829	0.170069	0.64372	0.000758504	0.0160147	124.133	0	0.301911	0.521518	0.16211	0.245863	0.399381	0.125046	0.314939	0.143804
Instant Coffee	Free cholesterol in small VLDL || id:met-c-928	IVW (FE)	8	0.325418	0.0978951	0.133544	0.517292	0.000886883	0.0181798	124.133	0	0.794831	0.189982	0.260759	0.257451	0.337329	0.10126	0.381772	0.119703
Instant Coffee	Free cholesterol in IDL || id:met-c-868	IVW (FE)	8	0.325764	0.0980308	0.133623	0.517904	0.000890308	0.0181798	124.133	0	0.985057	0.184197	0.317667	0.260803	0.334267	0.117422	0.335895	0.127142
Instant Coffee	Total cholesterol in small LDL || id:met-c-924	IVW (FE)	8	0.321901	0.0978205	0.130173	0.513629	0.000999269	0.0195776	124.133	0	0.626228	0.275286	0.212852	0.236514	0.323974	0.101202	0.308975	0.122316
Instant Coffee	Free cholesterol || id:met-c-858	IVW (FE)	8	0.394145	0.120508	0.157949	0.630342	0.00107286	0.0206231	124.133	0	0.584817	0.535593	0.268095	0.245269	0.397755	0.12476	0.364321	0.14679
Instant Coffee	Total cholesterol in medium VLDL || id:met-c-909	IVW (FE)	7	0.322451	0.09986	0.126725	0.518176	0.00124212	0.0219613	137.504	1	0.268441	0.596862	0.0943615	0.207494	0.323886	0.10329	0.329191	0.117699
Instant Coffee	Total lipids in small VLDL || id:met-c-929	IVW (FE)	8	0.323521	0.10071	0.126129	0.520913	0.00131634	0.0229932	124.133	0	0.669878	0.242583	0.22214	0.251121	0.335353	0.104169	0.324268	0.124824
Instant Coffee	Phospholipids in very small VLDL || id:met-c-955	IVW (FE)	8	0.322792	0.100916	0.124998	0.520587	0.0013808	0.0235516	124.133	0	0.820978	0.0513121	0.252567	0.315198	0.323936	0.153866	0.250194	0.118596
Instant Coffee	Concentration of very small VLDL particles || id:met-c-954	IVW (FE)	8	0.318407	0.100859	0.120724	0.51609	0.0015942	0.02549	124.133	0	0.656994	0.0467743	0.185339	0.313761	0.308331	0.155764	0.251206	0.123938
Instant Coffee	Total lipids in very small VLDL || id:met-c-953	IVW (FE)	8	0.318403	0.100895	0.120648	0.516158	0.00160071	0.02549	124.133	0	0.639279	0.043592	0.17732	0.315435	0.310946	0.156165	0.24872	0.122976
Instant Coffee	Phospholipids in IDL || id:met-c-871	IVW (FE)	8	0.309199	0.0980074	0.117104	0.501293	0.0016058	0.02549	124.133	0	0.955014	0.13351	0.29123	0.273856	0.319288	0.128706	0.286973	0.122448
Instant Coffee	Total lipids in small LDL || id:met-c-925	IVW (FE)	8	0.309935	0.100641	0.112678	0.507192	0.00207283	0.0293666	124.133	0	0.404791	0.288067	0.126105	0.231395	0.306601	0.104081	0.283861	0.12381
Instant Coffee	Concentration of small VLDL particles || id:met-c-930	IVW (FE)	8	0.305637	0.100656	0.108352	0.502923	0.00239379	0.0319304	124.133	0	0.696791	0.232702	0.212074	0.253645	0.313601	0.115254	0.315554	0.126852
Instant Coffee	Serum total cholesterol || id:met-c-933	IVW (FE)	8	0.296647	0.0979895	0.104588	0.488707	0.00246718	0.0326162	124.133	0	0.693704	0.33049	0.211221	0.229343	0.303399	0.101399	0.265921	0.119452
Instant Coffee	Concentration of small LDL particles || id:met-c-926	IVW (FE)	8	0.301053	0.100659	0.103761	0.498344	0.00278229	0.0347085	124.133	0	0.35119	0.265953	0.0938631	0.231606	0.294745	0.104061	0.25579	0.119644
Instant Coffee	Cholesterol esters in medium VLDL || id:met-c-910	IVW (FE)	8	0.291452	0.100674	0.0941314	0.488772	0.00379139	0.0436251	124.133	0	0.632314	0.0957586	0.16063	0.288238	0.292986	0.139876	0.254605	0.119408
Instant Coffee	Triglycerides in very small VLDL || id:met-c-956	IVW (FE)	8	0.287189	0.10077	0.0896808	0.484698	0.00437249	0.0471903	124.133	0	0.613883	0.107849	0.15189	0.283451	0.274715	0.140596	0.237719	0.123519
Lamb	Free cholesterol in large VLDL || id:met-c-888	IVW (FE)	14	-0.539844	0.133436	-0.801378	-0.27831	5.2161e-05	0.00453738	40.6577	1	0.559968	0.704646	-0.137839	0.667934	-0.513106	0.140225	-0.414313	0.180401
Lamb	Total cholesterol in large VLDL || id:met-c-886	IVW (FE)	14	-0.519607	0.134759	-0.783734	-0.255479	0.00011534	0.00706565	40.6577	1	0.65331	0.547834	-0.204003	0.676141	-0.489041	0.141255	-0.311724	0.183104
Lamb	Cholesterol esters in large VLDL || id:met-c-887	IVW (FE)	14	-0.531624	0.138423	-0.802933	-0.260316	0.000122741	0.00721416	40.6577	1	0.642555	0.445345	-0.182234	0.723589	-0.497041	0.144968	-0.455131	0.187327
Lamb	Phospholipids in very large VLDL || id:met-c-951	IVW (FE)	14	-0.481043	0.133074	-0.741868	-0.220218	0.00030052	0.010292	40.6577	1	0.433034	0.507416	0.0608498	0.668176	-0.467376	0.139805	-0.42562	0.184846
Lamb	Average number of methylene groups in a fatty acid chain || id:met-c-848	IVW (FE)	14	-0.506808	0.145032	-0.791071	-0.222546	0.000475027	0.0124463	40.3721	1	0.524851	0.21664	-1.02751	0.834734	-0.478875	0.17156	-0.415522	0.205959
Lamb	Free cholesterol in medium VLDL || id:met-c-911	IVW (FE)	14	-0.459275	0.132897	-0.719753	-0.198797	0.000548504	0.0135549	40.6577	1	0.366736	0.742958	0.16262	0.667997	-0.424998	0.139693	-0.286678	0.174974
Lamb	Total lipids in large VLDL || id:met-c-889	IVW (FE)	14	-0.473253	0.137957	-0.743648	-0.202858	0.000602578	0.0142413	40.6577	1	0.635385	0.724777	-0.134998	0.691611	-0.425894	0.144869	-0.255851	0.180615
Lamb	Serum total triglycerides || id:met-c-934	IVW (FE)	14	-0.429922	0.131862	-0.688373	-0.171472	0.00111262	0.0208587	40.6577	1	0.308405	0.815805	0.268631	0.664042	-0.396224	0.138847	-0.324791	0.169213
Lamb	Cholesterol esters in medium VLDL || id:met-c-910	IVW (FE)	14	-0.446363	0.136976	-0.714835	-0.177891	0.0011192	0.020892	40.6577	1	0.732883	0.791372	-0.204333	0.687866	-0.42593	0.144314	-0.41207	0.178912
Lamb	Phospholipids in large VLDL || id:met-c-891	IVW (FE)	14	-0.429298	0.132842	-0.689667	-0.168928	0.0012308	0.0218499	40.6577	1	0.400019	0.616252	0.151407	0.66858	-0.392045	0.139445	-0.265255	0.185065
Lamb	Total cholesterol in medium VLDL || id:met-c-909	IVW (FE)	14	-0.420046	0.13185	-0.678472	-0.16162	0.00144361	0.0243196	40.6577	1	0.482595	0.735579	0.0586497	0.664253	-0.389953	0.138709	-0.250391	0.181653
Lamb	Total lipids in very large VLDL || id:met-c-949	IVW (FE)	15	-0.422275	0.132877	-0.682714	-0.161836	0.00148329	0.0245157	40.097	0	0.518606	0.208404	-0.911875	0.772562	-0.449385	0.139604	-0.365954	0.191161
Lamb	Concentration of large VLDL particles || id:met-c-890	IVW (FE)	14	-0.436474	0.137938	-0.706833	-0.166115	0.00155473	0.0252319	40.6577	1	0.509959	0.744323	0.0320326	0.692692	-0.397933	0.145006	-0.311469	0.186083
Lamb	22:6, docosahexaenoic acid || id:met-c-852	IVW (FE)	15	0.495899	0.15897	0.184318	0.80748	0.00181186	0.0273643	40.097	0	0.472219	0.169896	-0.211289	0.951026	0.48323	0.186195	0.479838	0.226559
Lamb	Triglycerides in very large VLDL || id:met-c-952	IVW (FE)	15	-0.405828	0.131203	-0.662985	-0.148671	0.00198049	0.0289055	40.097	0	0.860641	0.343291	-0.520712	0.712714	-0.416472	0.138169	-0.36712	0.179958
Lamb	Phospholipids in medium VLDL || id:met-c-914	IVW (FE)	14	-0.408381	0.132765	-0.668601	-0.14816	0.0020983	0.0295351	40.6577	1	0.339135	0.746002	0.251259	0.668885	-0.378593	0.139686	-0.262118	0.174451
Lamb	Ratio of bisallylic groups to double bonds || id:met-c-844	IVW (FE)	15	0.488664	0.158994	0.177035	0.800292	0.00211584	0.0295905	40.097	0	0.871312	0.39901	0.337496	0.856056	0.444963	0.166839	0.341295	0.212008
Lamb	Average number of methylene groups per double bond || id:met-c-847	IVW (FE)	15	-0.483061	0.158721	-0.794154	-0.171968	0.00233872	0.0313951	40.097	0	0.724903	0.0650468	-0.836845	1.05756	-0.483969	0.194759	-0.677631	0.225728
Lamb	Mean diameter for VLDL particles || id:met-c-941	IVW (FE)	15	-0.398987	0.132527	-0.65874	-0.139234	0.00260723	0.0337497	40.097	0	0.470213	0.564206	-0.872963	0.662083	-0.412509	0.139722	-0.344345	0.184154
Lamb	Concentration of small VLDL particles || id:met-c-930	IVW (FE)	14	-0.410135	0.136685	-0.678037	-0.142232	0.00269462	0.0343694	40.6577	1	0.456277	0.655406	0.115641	0.687432	-0.384242	0.143777	-0.32095	0.181457
Lamb	Total lipids in chylomicrons and largest VLDL particles || id:met-c-957	IVW (FE)	14	-0.412534	0.137903	-0.682824	-0.142244	0.00277626	0.0347085	40.6577	1	0.547469	0.552976	0.0155331	0.692955	-0.384741	0.144918	-0.278016	0.188119
Lamb	Triglycerides in chylomicrons and largest VLDL particles || id:met-c-960	IVW (FE)	14	-0.393936	0.132357	-0.653357	-0.134516	0.0029174	0.0356315	40.6577	1	0.453234	0.62984	0.11828	0.66422	-0.368455	0.139131	-0.260689	0.17679
Meat PC1	Average number of double bonds in a fatty acid chain || id:met-c-851	IVW (FE)	25	0.654618	0.188077	0.285986	1.02325	0.000500332	0.012726	29.4764	0	0.310614	0.443785	0.688808	0.351877	0.329673	0.107082	0.312557	0.147537
Meat PC1	22:6, docosahexaenoic acid || id:met-c-852	IVW (FE)	25	0.678134	0.201966	0.282281	1.07399	0.000786044	0.0164166	29.4764	0	0.495564	0.143978	0.638687	0.437333	0.371671	0.114742	0.365568	0.157561
Meat PC1	Average number of methylene groups per double bond || id:met-c-847	IVW (FE)	25	-0.646731	0.201599	-1.04186	-0.251597	0.00133658	0.0230477	29.4764	0	0.214353	0.104152	-0.865711	0.43734	-0.357828	0.126825	-0.518879	0.160494
Meat PC1	Ratio of bisallylic groups to total fatty acids || id:met-c-845	IVW (FE)	25	0.590427	0.204293	0.190014	0.990841	0.00385112	0.0439481	29.4764	0	0.461379	0.321437	0.597517	0.407643	0.295457	0.116188	0.374549	0.165573
Meat PC1	Ratio of bisallylic groups to double bonds || id:met-c-844	IVW (FE)	25	0.582837	0.201888	0.187136	0.978537	0.0038902	0.0439481	29.4764	0	0.587137	0.415624	0.50782	0.39048	0.282924	0.11491	0.30804	0.159577
Meat PC1	Other polyunsaturated fatty acids than 18:2 || id:met-c-917	IVW (FE)	25	0.570762	0.201326	0.176162	0.965362	0.00458243	0.0485703	29.4764	0	0.288884	0.086821	0.756822	0.446639	0.299492	0.129242	0.226638	0.166375
Non-oily Fish	Average number of methylene groups in a fatty acid chain || id:met-c-848	IVW (FE)	3	-1.58684	0.433233	-2.43598	-0.737706	0.000249481	0.00951835	36.9237	0	0.997447	0.116049	-1.55883	7.29223	-1.54924	0.558494	-1.48237	0.599211
Non-oily Fish	Ratio of bisallylic groups to double bonds || id:met-c-844	IVW (FE)	3	1.68371	0.487049	0.729097	2.63833	0.000546289	0.0135549	36.9237	0	0.855549	0.248564	0.189802	6.33161	1.65892	0.512321	1.33657	0.628881
Non-oily Fish	Ratio of bisallylic groups to total fatty acids || id:met-c-845	IVW (FE)	3	1.69314	0.492842	0.727168	2.65911	0.000591554	0.0141368	36.9237	0	0.923862	0.181942	0.779837	7.21539	1.6741	0.582028	1.41342	0.648655
Non-oily Fish	Average number of methylene groups per double bond || id:met-c-847	IVW (FE)	3	-1.65583	0.4855	-2.60741	-0.70425	0.000648282	0.0146905	36.9237	0	0.950343	0.0821405	-0.910445	8.63789	-1.61157	0.658285	-1.34357	0.694383
Non-oily Fish	Average number of double bonds in a fatty acid chain || id:met-c-851	IVW (FE)	3	1.54365	0.452809	0.656147	2.43116	0.000651874	0.0146905	36.9237	0	0.791386	0.278431	-0.348378	5.50101	1.51294	0.476114	1.15107	0.603038
Non-oily Fish	Acetate || id:met-c-839	IVW (FE)	3	-1.16699	0.367775	-1.88783	-0.446153	0.00150813	0.0246596	36.9237	0	0.657149	0.180074	1.68525	4.74942	-1.12787	0.446335	-0.625064	0.50881
Oily Fish	22:6, docosahexaenoic acid || id:met-c-852	IVW (FE)	27	0.45665	0.140989	0.180312	0.732987	0.00119987	0.0216117	45.2278	0	0.301482	0.0105998	1.25793	0.797513	0.498508	0.203377	0.729492	0.220882
Oily Fish	Ratio of bisallylic groups to total fatty acids || id:met-c-845	IVW (FE)	27	0.428845	0.143534	0.147517	0.710172	0.00281042	0.0347263	45.2278	0	0.817805	0.100183	0.581504	0.731685	0.388232	0.175062	0.284953	0.212072
Oily Fish	Average number of methylene groups in a fatty acid chain || id:met-c-848	IVW (FE)	27	-0.368145	0.123758	-0.610711	-0.125579	0.00293263	0.0356315	45.2278	0	0.213961	0.547604	0.295613	0.529152	-0.332552	0.12971	-0.220235	0.172884
Oily Fish	Ratio of bisallylic groups to double bonds || id:met-c-844	IVW (FE)	27	0.415088	0.141026	0.138677	0.691499	0.00324685	0.0383746	45.2278	0	0.67176	0.438199	0.664213	0.619819	0.368267	0.147692	0.424344	0.194045
Oily Fish	Omega-3 fatty acids || id:met-c-855	IVW (FE)	27	0.401135	0.141131	0.124518	0.677751	0.00447913	0.0478661	45.2278	0	0.433688	0.038051	0.973346	0.756519	0.4215	0.196445	0.638234	0.213566
Pork	Average number of methylene groups per double bond || id:met-c-847	IVW (FE)	5	-0.954538	0.273651	-1.49089	-0.418182	0.000486366	0.0125172	37.8514	0	0.078631	0.0791843	10.6349	4.40321	-0.965864	0.412806	-0.985399	0.348257
Pork	22:6, docosahexaenoic acid || id:met-c-852	IVW (FE)	5	0.897926	0.273018	0.36281	1.43304	0.00100585	0.0196182	37.8514	0	0.280429	0.167062	-6.08019	5.29801	0.884974	0.34928	0.684273	0.37112
Pork	Average number of double bonds in a fatty acid chain || id:met-c-851	IVW (FE)	5	0.828369	0.254875	0.328813	1.32792	0.00115368	0.0211722	37.8514	0	0.222066	0.122669	-6.79023	4.9462	0.783639	0.334919	0.437537	0.337803
Pork	Other polyunsaturated fatty acids than 18:2 || id:met-c-917	IVW (FE)	5	0.859388	0.272049	0.326172	1.3926	0.00158341	0.02549	37.8514	0	0.309221	0.115199	-6.24841	5.80242	0.793918	0.349696	0.638811	0.361558
Pork	Average number of methylene groups in a fatty acid chain || id:met-c-848	IVW (FE)	5	-0.745862	0.242461	-1.22109	-0.270638	0.0020965	0.0295351	37.8514	0	0.135165	0.0170566	10.0616	5.30392	-0.73117	0.430573	-0.545493	0.361661
Psychoactive PC1	Total cholesterol in IDL || id:met-c-867	IVW (FE)	20	0.777518	0.14458	0.494141	1.06089	7.54133e-08	0.000328002	52.6752	1	0.541961	0.120967	0.428304	0.132518	0.407846	0.0806476	0.37861	0.104383
Psychoactive PC1	Free cholesterol in large LDL || id:met-c-882	IVW (FE)	20	0.726318	0.140487	0.450964	1.00167	2.34088e-07	0.000509071	52.6752	1	0.355088	0.211402	0.430827	0.121262	0.372972	0.077753	0.392985	0.103047
Psychoactive PC1	Total cholesterol in large LDL || id:met-c-880	IVW (FE)	20	0.714656	0.140388	0.439496	0.989817	3.56954e-07	0.000517511	52.6752	1	0.266514	0.20363	0.443176	0.120391	0.366395	0.0765072	0.389312	0.0948969
Psychoactive PC1	Free cholesterol in IDL || id:met-c-868	IVW (FE)	20	0.698673	0.140701	0.422899	0.974446	6.84685e-07	0.000615543	52.6752	1	0.494237	0.197109	0.395322	0.123701	0.359281	0.0712645	0.339372	0.0988201
Psychoactive PC1	Cholesterol esters in large LDL || id:met-c-881	IVW (FE)	20	0.707295	0.144097	0.424865	0.989724	9.17889e-07	0.000615543	52.6752	1	0.272933	0.167743	0.441975	0.125173	0.364173	0.078299	0.375405	0.0954831
Psychoactive PC1	Serum total cholesterol || id:met-c-933	IVW (FE)	19	0.690528	0.141383	0.413416	0.96764	1.03914e-06	0.000615543	54.823	1	0.941778	0.48104	0.320137	0.111417	0.341262	0.0716301	0.250391	0.100794
Psychoactive PC1	Phospholipids in large LDL || id:met-c-885	IVW (FE)	20	0.684354	0.140346	0.409276	0.959433	1.08157e-06	0.000615543	52.6752	1	0.401797	0.314983	0.39969	0.115856	0.35105	0.0710868	0.381226	0.0944768
Psychoactive PC1	Total lipids in IDL || id:met-c-869	IVW (FE)	20	0.702076	0.144248	0.41935	0.984803	1.13219e-06	0.000615543	52.6752	1	0.634347	0.188298	0.377528	0.127315	0.361823	0.0729753	0.343928	0.100185
Psychoactive PC1	Total lipids in large LDL || id:met-c-883	IVW (FE)	20	0.681645	0.144027	0.399353	0.963938	2.21476e-06	0.000963286	52.6752	1	0.337154	0.16793	0.416543	0.126099	0.351317	0.0785045	0.35659	0.101189
Psychoactive PC1	Phospholipids in IDL || id:met-c-871	IVW (FE)	20	0.64762	0.140288	0.372655	0.922585	3.90545e-06	0.00137619	52.6752	1	0.539277	0.321686	0.361675	0.116503	0.334381	0.0711073	0.320739	0.0988001
Psychoactive PC1	Concentration of IDL particles || id:met-c-870	IVW (FE)	20	0.663426	0.144048	0.381091	0.945761	4.11331e-06	0.00137619	52.6752	1	0.712774	0.237124	0.348026	0.124281	0.339764	0.0728462	0.333719	0.100403
Psychoactive PC1	Concentration of large LDL particles || id:met-c-884	IVW (FE)	20	0.660599	0.143931	0.378493	0.942704	4.43937e-06	0.00137918	52.6752	0	0.387422	0.183333	0.39656	0.125527	0.338536	0.0775541	0.340333	0.0950944
Psychoactive PC1	Cholesterol esters in medium LDL || id:met-c-905	IVW (FE)	20	0.622406	0.143715	0.340725	0.904088	1.48545e-05	0.00269201	52.6752	0	0.22047	0.184896	0.41329	0.122575	0.320649	0.0726002	0.33489	0.0925726
Psychoactive PC1	Apolipoprotein B || id:met-c-843	IVW (FE)	19	0.624728	0.145188	0.34016	0.909296	1.6858e-05	0.00293288	54.1113	1	0.501676	0.37741	0.356499	0.115727	0.310867	0.0732994	0.311391	0.0885277
Psychoactive PC1	Total cholesterol in LDL || id:met-c-895	IVW (FE)	20	0.596671	0.139746	0.322768	0.870573	1.95759e-05	0.00315346	52.6752	1	0.118427	0.203637	0.428394	0.115803	0.306621	0.0706487	0.347137	0.094234
Psychoactive PC1	Concentration of medium LDL particles || id:met-c-907	IVW (FE)	20	0.611923	0.14444	0.328821	0.895026	2.27011e-05	0.0032912	52.6752	0	0.271791	0.170315	0.397541	0.125292	0.313031	0.0776275	0.352428	0.100199
Psychoactive PC1	Total lipids in medium LDL || id:met-c-906	IVW (FE)	20	0.60396	0.143821	0.32207	0.885849	2.67648e-05	0.00363783	52.6752	0	0.260918	0.161456	0.396429	0.125224	0.31049	0.0780801	0.326993	0.0944976
Psychoactive PC1	Total cholesterol in medium LDL || id:met-c-904	IVW (FE)	20	0.58334	0.140152	0.308642	0.858039	3.15214e-05	0.0038083	52.6752	1	0.102312	0.190219	0.430482	0.116429	0.301803	0.0708278	0.351732	0.0878327
Psychoactive PC1	Phospholipids in medium LDL || id:met-c-908	IVW (FE)	20	0.57391	0.139742	0.300015	0.847804	4.00965e-05	0.00415227	52.6752	0	0.155666	0.364001	0.396364	0.108797	0.291697	0.0706963	0.333852	0.0929569
Psychoactive PC1	Total cholesterol in small LDL || id:met-c-924	IVW (FE)	19	0.5726	0.140574	0.297074	0.848126	4.63546e-05	0.00429338	54.823	1	0.397718	0.306559	0.349273	0.117057	0.288035	0.0757081	0.28307	0.0906211
Psychoactive PC1	Total lipids in small LDL || id:met-c-925	IVW (FE)	19	0.581973	0.144408	0.298933	0.865012	5.57632e-05	0.00468165	54.823	1	0.868036	0.457927	0.290184	0.114092	0.285103	0.0729144	0.276843	0.0919393
Psychoactive PC1	Phospholipids in very small VLDL || id:met-c-955	IVW (FE)	20	0.581637	0.144356	0.298699	0.864575	5.59724e-05	0.00468165	52.6752	1	0.931875	0.466359	0.282292	0.112768	0.293441	0.0730254	0.28672	0.092519
Psychoactive PC1	Free cholesterol to esterified cholesterol ratio || id:met-c-853	IVW (FE)	20	0.691403	0.173825	0.350707	1.0321	6.96175e-05	0.00504657	52.6752	0	0.183034	0.0663257	0.498734	0.161945	0.371586	0.102535	0.29642	0.120441
Psychoactive PC1	Creatinine || id:met-c-850	IVW (FE)	20	-0.49521	0.130525	-0.75104	-0.23938	0.000148255	0.00806025	52.6752	1	0.881505	0.181342	-0.246842	0.115877	-0.226317	0.0720593	-0.28976	0.0913542
Psychoactive PC1	Free cholesterol || id:met-c-858	IVW (FE)	20	0.654203	0.17335	0.314437	0.99397	0.000160726	0.00852511	52.6752	1	0.4714	0.677359	0.386817	0.13317	0.323483	0.087813	0.367738	0.111511
Psychoactive PC1	Total lipids in very small VLDL || id:met-c-953	IVW (FE)	20	0.541018	0.143683	0.259398	0.822637	0.000166316	0.00855634	52.6752	0	0.774667	0.491169	0.230641	0.111266	0.263395	0.0725785	0.242395	0.0924047
Psychoactive PC1	Total cholesterol in small VLDL || id:met-c-927	IVW (FE)	20	0.500319	0.139527	0.226846	0.773791	0.000336009	0.0107808	52.6752	0	0.902251	0.228851	0.247342	0.12225	0.244311	0.0771956	0.266005	0.0914951
Psychoactive PC1	Concentration of small LDL particles || id:met-c-926	IVW (FE)	20	0.508166	0.143266	0.227365	0.788967	0.000389616	0.0112973	52.6752	0	0.434185	0.108118	0.319942	0.131745	0.259971	0.0805548	0.242992	0.0914812
Psychoactive PC1	Concentration of very small VLDL particles || id:met-c-954	IVW (FE)	20	0.50641	0.143502	0.225146	0.787674	0.000417238	0.011861	52.6752	0	0.790225	0.557716	0.216807	0.109248	0.245349	0.0725065	0.237675	0.0882564
Psychoactive PC1	Free cholesterol in small VLDL || id:met-c-928	IVW (FE)	20	0.425465	0.139273	0.15249	0.69844	0.00225133	0.0307922	52.6752	0	0.870734	0.25431	0.184933	0.120814	0.204508	0.0756904	0.20971	0.100083
Psychoactive PC2	Cholesterol esters in large LDL || id:met-c-881	IVW (FE)	19	0.47944	0.125851	0.232772	0.726108	0.000139203	0.00794298	28.2304	2	0.19105	0.130316	0.201108	0.132582	0.32909	0.116479	0.283985	0.115167
Psychoactive PC2	Total cholesterol in medium LDL || id:met-c-904	IVW (FE)	19	0.464049	0.122005	0.224918	0.703179	0.000142657	0.00794298	28.2304	2	0.174181	0.326429	0.204198	0.11538	0.311526	0.0982508	0.264074	0.110424
Psychoactive PC2	Cholesterol esters in medium LDL || id:met-c-905	IVW (FE)	19	0.475438	0.125813	0.228845	0.722032	0.000157503	0.0084573	28.2304	1	0.147242	0.231917	0.195499	0.123381	0.323631	0.108004	0.257982	0.110656
Psychoactive PC2	Total cholesterol in small LDL || id:met-c-924	IVW (FE)	19	0.457859	0.121736	0.219256	0.696462	0.000169183	0.00855634	28.2304	1	0.17482	0.135915	0.186544	0.127463	0.306073	0.108624	0.184772	0.102813
Psychoactive PC2	Total cholesterol in large LDL || id:met-c-880	IVW (FE)	19	0.455058	0.12181	0.216311	0.693804	0.000187111	0.00879913	28.2304	2	0.178745	0.111733	0.182511	0.129974	0.324527	0.113897	0.176654	0.119072
Psychoactive PC2	Concentration of medium LDL particles || id:met-c-907	IVW (FE)	19	0.466092	0.126632	0.217894	0.714291	0.00023261	0.00911453	28.2304	1	0.151469	0.192674	0.186103	0.127026	0.314314	0.110298	0.299677	0.117261
Psychoactive PC2	Cholesterol esters in medium HDL || id:met-c-899	IVW (FE)	20	-0.433141	0.118438	-0.665279	-0.201003	0.00025507	0.00953025	31.6641	1	0.203554	0.210548	-0.19515	0.116687	-0.293535	0.0873695	-0.256767	0.109179
Psychoactive PC2	Total lipids in medium LDL || id:met-c-906	IVW (FE)	19	0.459598	0.125717	0.213193	0.706003	0.000256366	0.00953025	28.2304	1	0.0999044	0.20102	0.165999	0.123423	0.309735	0.109173	0.255381	0.109411
Psychoactive PC2	Total cholesterol in LDL || id:met-c-895	IVW (FE)	19	0.44411	0.121634	0.205708	0.682512	0.000261012	0.00956515	28.2304	2	0.157875	0.308794	0.186014	0.115552	0.297348	0.0979312	0.263412	0.11231
Psychoactive PC2	Total cholesterol in IDL || id:met-c-867	IVW (FE)	20	0.450481	0.125747	0.204018	0.696945	0.00034038	0.0108062	26.8331	1	0.0796376	0.00447267	0.110416	0.15306	0.302697	0.13993	0.245745	0.124123
Psychoactive PC2	Total lipids in large LDL || id:met-c-883	IVW (FE)	19	0.446552	0.125671	0.200237	0.692867	0.000380372	0.0112792	28.2304	2	0.143119	0.12241	0.165257	0.131433	0.303046	0.116109	0.181234	0.115701
Psychoactive PC2	Free cholesterol in large LDL || id:met-c-882	IVW (FE)	20	0.431836	0.121658	0.193385	0.670286	0.000385855	0.0112792	26.8331	1	0.0655544	0.0451123	0.120339	0.130221	0.307377	0.120252	0.295736	0.116022
Psychoactive PC2	Concentration of large LDL particles || id:met-c-884	IVW (FE)	19	0.430394	0.125569	0.18428	0.676509	0.000609022	0.0142413	28.2304	1	0.127749	0.128518	0.150357	0.130072	0.290042	0.11474	0.23265	0.115892
Psychoactive PC2	Total cholesterol in medium HDL || id:met-c-898	IVW (FE)	21	-0.389067	0.114841	-0.614156	-0.163979	0.000704373	0.0152243	30.1698	0	0.917022	0.0170609	-0.248753	0.13979	-0.270028	0.0983986	-0.272118	0.102684
Psychoactive PC2	Phospholipids in medium LDL || id:met-c-908	IVW (FE)	19	0.41072	0.121514	0.172552	0.648888	0.000724826	0.0155298	28.2304	1	0.308628	0.406264	0.197734	0.113939	0.284542	0.0898056	0.211579	0.107722
Psychoactive PC2	Apolipoprotein B || id:met-c-843	IVW (FE)	20	0.395187	0.117322	0.165236	0.625137	0.000756048	0.0160147	31.6641	0	0.115817	0.0260791	0.121261	0.133175	0.274616	0.114909	0.29563	0.104972
Psychoactive PC2	Phospholipids in small VLDL || id:met-c-931	IVW (FE)	20	0.377427	0.11489	0.152242	0.602611	0.0010194	0.0197937	31.6641	0	0.547086	0.29025	0.208952	0.113398	0.259133	0.092107	0.270276	0.104944
Psychoactive PC2	Total lipids in medium HDL || id:met-c-901	IVW (FE)	19	-0.387041	0.11814	-0.618596	-0.155486	0.00105247	0.0203448	33.2053	2	0.474857	0.695756	-0.214341	0.105687	-0.268076	0.0873835	-0.284781	0.104545
Psychoactive PC2	Total cholesterol in small VLDL || id:met-c-927	IVW (FE)	20	0.375553	0.114868	0.150411	0.600695	0.00107769	0.0206231	31.6641	0	0.246832	0.145903	0.160259	0.11889	0.241338	0.104653	0.27285	0.0970704
Psychoactive PC2	Phospholipids in large LDL || id:met-c-885	IVW (FE)	19	0.396464	0.121534	0.158257	0.63467	0.00110567	0.0208368	28.2304	2	0.220438	0.133996	0.156168	0.128815	0.287146	0.110968	0.247174	0.115119
Psychoactive PC2	Free cholesterol in IDL || id:met-c-868	IVW (FE)	20	0.391287	0.121533	0.153083	0.629491	0.00128368	0.0225834	26.8331	1	0.107118	0.0285336	0.107771	0.137273	0.27138	0.126454	0.233771	0.111633
Psychoactive PC2	Total lipids in small VLDL || id:met-c-929	IVW (FE)	20	0.378828	0.118084	0.147383	0.610273	0.00133606	0.0230477	31.6641	0	0.344067	0.34407	0.186081	0.111819	0.25768	0.0944812	0.233637	0.105742
Psychoactive PC2	Phospholipids in large HDL || id:met-c-879	IVW (FE)	20	-0.379083	0.1182	-0.610754	-0.147411	0.00134066	0.0230477	31.5592	1	0.528285	0.291359	-0.208693	0.114437	-0.257041	0.0870017	-0.309734	0.105129
Psychoactive PC2	Creatinine || id:met-c-850	IVW (FE)	21	-0.343305	0.107792	-0.554578	-0.132032	0.0014482	0.0243196	30.1698	0	0.620094	0.015785	-0.184089	0.131336	-0.199849	0.103803	-0.270998	0.0985986
Psychoactive PC2	Triglycerides in small VLDL || id:met-c-932	IVW (FE)	20	0.365671	0.115078	0.140118	0.591224	0.00148502	0.0245157	31.6641	0	0.764156	0.461439	0.226685	0.10656	0.260103	0.0850334	0.318555	0.110006
Psychoactive PC2	Free cholesterol in small VLDL || id:met-c-928	IVW (FE)	20	0.364714	0.114838	0.139632	0.589795	0.00149369	0.0245157	31.6641	0	0.47945	0.287031	0.192881	0.113065	0.238823	0.0951136	0.285163	0.0997528
Psychoactive PC2	Concentration of small VLDL particles || id:met-c-930	IVW (FE)	20	0.373218	0.11806	0.14182	0.604616	0.00157094	0.0254001	31.6641	0	0.428796	0.36378	0.194184	0.111704	0.259919	0.0870125	0.208789	0.105427
Psychoactive PC2	Total lipids in IDL || id:met-c-869	IVW (FE)	19	0.394005	0.125465	0.148094	0.639916	0.00168736	0.0263403	28.2304	2	0.166318	0.0661484	0.129782	0.138951	0.264616	0.122405	0.218273	0.115931
Psychoactive PC2	Concentration of medium HDL particles || id:met-c-902	IVW (FE)	19	-0.36801	0.118086	-0.599459	-0.136561	0.00183041	0.0274523	33.2053	1	0.539064	0.709026	-0.208397	0.105727	-0.253941	0.0873403	-0.249044	0.104501
Psychoactive PC2	Total lipids in large HDL || id:met-c-877	IVW (FE)	20	-0.367362	0.11821	-0.599053	-0.135671	0.00188539	0.02807	31.5592	1	0.523702	0.289609	-0.200119	0.114519	-0.250297	0.0870068	-0.238736	0.0990656
Psychoactive PC2	Concentration of large HDL particles || id:met-c-878	IVW (FE)	20	-0.366943	0.118191	-0.598598	-0.135288	0.00190504	0.0281347	31.5592	1	0.524854	0.281208	-0.199771	0.114945	-0.248659	0.0869686	-0.20938	0.0994629
Psychoactive PC2	Cholesterol esters in large HDL || id:met-c-875	IVW (FE)	20	-0.367031	0.118274	-0.598849	-0.135214	0.00191426	0.0281347	31.5592	1	0.473687	0.484943	-0.199626	0.105215	-0.257445	0.0873781	-0.266241	0.103107
Psychoactive PC2	Serum total cholesterol || id:met-c-933	IVW (FE)	19	0.372538	0.121492	0.134413	0.610664	0.0021669	0.0299197	28.2304	1	0.346943	0.0453826	0.156288	0.142743	0.254737	0.121714	0.20547	0.10331
Psychoactive PC2	Phospholipids in medium VLDL || id:met-c-914	IVW (FE)	20	0.352133	0.115671	0.125417	0.578848	0.00233258	0.0313951	31.6641	0	0.807229	0.539619	0.25467	0.103858	0.250588	0.0855584	0.223834	0.103685
Psychoactive PC2	Concentration of IDL particles || id:met-c-870	IVW (FE)	19	0.377947	0.125348	0.132266	0.623628	0.00256818	0.0335437	28.2304	2	0.149725	0.0888146	0.117707	0.135072	0.252071	0.118529	0.207297	0.117491
Psychoactive PC2	Free cholesterol in medium VLDL || id:met-c-911	IVW (FE)	20	0.346065	0.1155	0.119686	0.572445	0.00273326	0.0345582	31.6641	0	0.911423	0.268483	0.240813	0.116252	0.246558	0.0850975	0.246574	0.108608
Psychoactive PC2	Total cholesterol in medium VLDL || id:met-c-909	IVW (FE)	20	0.341428	0.114778	0.116464	0.566393	0.00293284	0.0356315	31.6641	0	0.701242	0.147722	0.197336	0.122801	0.234435	0.0966006	0.208849	0.104058
Psychoactive PC2	Phospholipids in medium HDL || id:met-c-903	IVW (FE)	19	-0.334647	0.114705	-0.559468	-0.109826	0.0035289	0.0413126	33.2053	1	0.681425	0.628372	-0.199932	0.103026	-0.231333	0.0848379	-0.206906	0.0953479
Psychoactive PC2	Free cholesterol in medium HDL || id:met-c-900	IVW (FE)	19	-0.331082	0.114643	-0.555782	-0.106382	0.00387773	0.0439481	33.2053	2	0.851584	0.402432	-0.210827	0.108912	-0.236344	0.0847127	-0.236248	0.103814
Psychoactive PC2	Phospholipids in IDL || id:met-c-871	IVW (FE)	19	0.344239	0.121348	0.106397	0.58208	0.00455689	0.048459	28.2304	2	0.251751	0.12507	0.128101	0.130165	0.244888	0.112066	0.217695	0.10537
Psychoactive PC2	Cholesterol esters in medium VLDL || id:met-c-910	IVW (FE)	20	0.33399	0.117936	0.102836	0.565144	0.00462632	0.0488391	31.6641	0	0.358549	0.132066	0.14806	0.124707	0.220565	0.102743	0.199964	0.0979716
Red Wine	Free cholesterol in large LDL || id:met-c-882	IVW (FE)	5	0.878114	0.19574	0.494464	1.26177	7.25313e-06	0.00210312	81.2577	1	0.909763	0.445163	0.844145	0.317113	0.8674	0.202974	0.848249	0.217192
Red Wine	Total cholesterol in large LDL || id:met-c-880	IVW (FE)	5	0.847697	0.19538	0.464752	1.23064	1.43326e-05	0.00269201	81.2577	1	0.833354	0.436225	0.789392	0.317217	0.834633	0.202528	0.802242	0.215318
Red Wine	Phospholipids in large LDL || id:met-c-885	IVW (FE)	5	0.829944	0.195276	0.447204	1.21268	2.13658e-05	0.00320443	81.2577	1	0.812836	0.545878	0.771898	0.285273	0.829945	0.203087	0.782239	0.224368
Red Wine	Total cholesterol in IDL || id:met-c-867	IVW (FE)	5	0.829108	0.196659	0.443657	1.21456	2.48699e-05	0.00348933	81.2577	1	0.694396	0.351161	0.926395	0.335613	0.827311	0.204275	0.830643	0.222219
Red Wine	Free cholesterol in IDL || id:met-c-868	IVW (FE)	5	0.779625	0.194763	0.397889	1.16136	6.25617e-05	0.00494207	81.2577	1	0.826799	0.595623	0.823371	0.278554	0.774022	0.202645	0.752999	0.221679
Red Wine	Cholesterol esters in large LDL || id:met-c-881	IVW (FE)	5	0.784261	0.196084	0.399936	1.16859	6.34453e-05	0.00494207	81.2577	1	0.965979	0.451845	0.768687	0.313995	0.773389	0.20352	0.739228	0.21965
Red Wine	Total lipids in large LDL || id:met-c-883	IVW (FE)	5	0.782391	0.196119	0.397997	1.16678	6.62507e-05	0.00494207	81.2577	1	0.937602	0.569447	0.761264	0.280293	0.782391	0.204106	0.74222	0.224874
Red Wine	Phospholipids in IDL || id:met-c-871	IVW (FE)	5	0.772501	0.19474	0.390811	1.15419	7.2832e-05	0.00519303	81.2577	1	0.982684	0.746558	0.76522	0.27862	0.772502	0.203004	0.738802	0.22433
Red Wine	Total lipids in IDL || id:met-c-869	IVW (FE)	5	0.763044	0.196038	0.37881	1.14728	9.92852e-05	0.00654289	81.2577	1	0.810307	0.564364	0.81123	0.279031	0.758402	0.203929	0.752613	0.228881
Red Wine	Concentration of large LDL particles || id:met-c-884	IVW (FE)	5	0.756164	0.19585	0.372299	1.14003	0.000112952	0.00705708	81.2577	1	0.9243	0.618689	0.732112	0.278584	0.756165	0.203917	0.717568	0.211546
Red Wine	Total cholesterol in LDL || id:met-c-895	IVW (FE)	5	0.746646	0.194284	0.36585	1.12744	0.000121503	0.00721416	81.2577	1	0.84611	0.57658	0.699866	0.278501	0.746647	0.202188	0.695078	0.212283
Red Wine	Serum total cholesterol || id:met-c-933	IVW (FE)	5	0.738852	0.194251	0.358119	1.11958	0.000142618	0.00794298	81.2577	1	0.70914	0.764367	0.818528	0.278282	0.738853	0.202771	0.798924	0.220932
Red Wine	Total cholesterol in medium LDL || id:met-c-904	IVW (FE)	5	0.722515	0.196079	0.338201	1.10683	0.000228864	0.00911453	81.2577	1	0.739125	0.510414	0.639419	0.294479	0.706468	0.203447	0.659499	0.207613
Red Wine	Concentration of IDL particles || id:met-c-870	IVW (FE)	5	0.720253	0.195614	0.33685	1.10366	0.000231395	0.00911453	81.2577	1	0.932972	0.634985	0.735035	0.278745	0.720254	0.203778	0.699169	0.217798
Red Wine	Cholesterol esters in medium LDL || id:met-c-905	IVW (FE)	5	0.710201	0.195402	0.327213	1.09319	0.000278456	0.00992716	81.2577	1	0.721052	0.57613	0.62752	0.278638	0.710202	0.203294	0.664813	0.221471
Red Wine	Total lipids in medium LDL || id:met-c-906	IVW (FE)	5	0.707952	0.195333	0.3251	1.0908	0.000289702	0.0100847	81.2577	1	0.670243	0.625671	0.610082	0.278561	0.707953	0.203287	0.65591	0.213595
Red Wine	Concentration of medium LDL particles || id:met-c-907	IVW (FE)	5	0.70913	0.195744	0.325471	1.09279	0.000291506	0.0100847	81.2577	1	0.603663	0.550509	0.588734	0.278557	0.704779	0.203512	0.634318	0.221488
Red Wine	Free cholesterol to esterified cholesterol ratio || id:met-c-853	IVW (FE)	5	0.860225	0.241211	0.387452	1.333	0.000362083	0.0110129	81.2577	1	0.872397	0.468652	0.900067	0.386126	0.872124	0.251261	0.897046	0.279285
Red Wine	Total cholesterol in small LDL || id:met-c-924	IVW (FE)	5	0.686335	0.193674	0.306734	1.06594	0.000394459	0.0113326	81.2577	1	0.619618	0.797778	0.572939	0.278431	0.686337	0.201841	0.628473	0.219225
Red Wine	Phospholipids in medium LDL || id:met-c-908	IVW (FE)	5	0.681704	0.193683	0.302085	1.06132	0.000432051	0.0120459	81.2577	1	0.931494	0.595238	0.658708	0.278453	0.670783	0.201384	0.644801	0.232737
Red Wine	Total lipids in small LDL || id:met-c-925	IVW (FE)	5	0.673483	0.194977	0.291328	1.05564	0.000551988	0.0135639	81.2577	1	0.483537	0.802609	0.511172	0.278515	0.673484	0.203153	0.645291	0.214657
Red Wine	Concentration of small LDL particles || id:met-c-926	IVW (FE)	5	0.620612	0.194532	0.239329	1.0019	0.00142136	0.0241487	81.2577	1	0.593344	0.910523	0.49977	0.278466	0.620613	0.202984	0.602125	0.213226
Spirits	Total cholesterol in IDL || id:met-c-867	Wald ratio	1	1.40829	0.385777	0.652166	2.16441	0.000261704	0.00956515	62.6909	0	#N/A	#N/A	#N/A	#N/A	#N/A	#N/A	#N/A	#N/A
Spirits	Free cholesterol in large LDL || id:met-c-882	Wald ratio	1	1.32638	0.385634	0.570537	2.08222	0.000582834	0.0140832	62.6909	0	#N/A	#N/A	#N/A	#N/A	#N/A	#N/A	#N/A	#N/A
Spirits	Free cholesterol in IDL || id:met-c-868	Wald ratio	1	1.27063	0.385768	0.51453	2.02674	0.000988495	0.0195425	62.6909	0	#N/A	#N/A	#N/A	#N/A	#N/A	#N/A	#N/A	#N/A
Spirits	Serum total cholesterol || id:met-c-933	Wald ratio	1	1.25964	0.385383	0.504285	2.01499	0.00108109	0.0206231	62.6909	0	#N/A	#N/A	#N/A	#N/A	#N/A	#N/A	#N/A	#N/A
Spirits	Total cholesterol in large LDL || id:met-c-880	Wald ratio	1	1.25007	0.385643	0.494209	2.00593	0.00118894	0.0216117	62.6909	0	#N/A	#N/A	#N/A	#N/A	#N/A	#N/A	#N/A	#N/A
Spirits	Total lipids in IDL || id:met-c-869	Wald ratio	1	1.24969	0.385911	0.493307	2.00608	0.00120247	0.0216117	62.6909	0	#N/A	#N/A	#N/A	#N/A	#N/A	#N/A	#N/A	#N/A
Spirits	Phospholipids in large LDL || id:met-c-885	Wald ratio	1	1.22523	0.385768	0.469122	1.98133	0.00149283	0.0245157	62.6909	0	#N/A	#N/A	#N/A	#N/A	#N/A	#N/A	#N/A	#N/A
Spirits	Cholesterol esters in large LDL || id:met-c-881	Wald ratio	1	1.20219	0.385643	0.446333	1.95805	0.0018247	0.0274523	62.6909	0	#N/A	#N/A	#N/A	#N/A	#N/A	#N/A	#N/A	#N/A
Spirits	Phospholipids in IDL || id:met-c-871	Wald ratio	1	1.19973	0.385857	0.443453	1.95601	0.00187552	0.0280322	62.6909	0	#N/A	#N/A	#N/A	#N/A	#N/A	#N/A	#N/A	#N/A
Spirits	Total lipids in large LDL || id:met-c-883	Wald ratio	1	1.19515	0.385741	0.439094	1.9512	0.00194626	0.0285019	62.6909	0	#N/A	#N/A	#N/A	#N/A	#N/A	#N/A	#N/A	#N/A
Spirits	Concentration of large LDL particles || id:met-c-884	Wald ratio	1	1.15144	0.385696	0.395473	1.9074	0.00283256	0.0349007	62.6909	0	#N/A	#N/A	#N/A	#N/A	#N/A	#N/A	#N/A	#N/A
Spirits	Concentration of IDL particles || id:met-c-870	Wald ratio	1	1.14341	0.38592	0.387005	1.89981	0.00304844	0.0366267	62.6909	0	#N/A	#N/A	#N/A	#N/A	#N/A	#N/A	#N/A	#N/A
Spirits	Free cholesterol to esterified cholesterol ratio || id:met-c-853	Wald ratio	1	1.41138	0.483817	0.463101	2.35966	0.00353211	0.0413126	62.6909	0	#N/A	#N/A	#N/A	#N/A	#N/A	#N/A	#N/A	#N/A
Spirits	Total cholesterol in LDL || id:met-c-895	Wald ratio	1	1.10836	0.385705	0.352382	1.86435	0.00405818	0.0450272	62.6909	0	#N/A	#N/A	#N/A	#N/A	#N/A	#N/A	#N/A	#N/A
Vegetarian	18:2, linoleic acid (LA) || id:met-c-893	Wald ratio	1	3.83014	1.00616	1.85806	5.80221	0.000140839	0.00794298	29.784	0	#N/A	#N/A	#N/A	#N/A	#N/A	#N/A	#N/A	#N/A
Vegetarian	Omega-6 fatty acids || id:met-c-856	Wald ratio	1	3.72792	1.00804	1.75216	5.70367	0.000217142	0.00911453	29.784	0	#N/A	#N/A	#N/A	#N/A	#N/A	#N/A	#N/A	#N/A
Vegetarian	Phosphatidylcholine and other cholines || id:met-c-918	Wald ratio	1	3.27481	1.00279	1.30934	5.24029	0.00109198	0.02074	29.784	0	#N/A	#N/A	#N/A	#N/A	#N/A	#N/A	#N/A	#N/A
Vegetarian	Total phosphoglycerides || id:met-c-937	Wald ratio	1	3.1938	1.00381	1.22633	5.16127	0.00146425	0.0244947	29.784	0	#N/A	#N/A	#N/A	#N/A	#N/A	#N/A	#N/A	#N/A
Vegetarian	Total fatty acids || id:met-c-936	Wald ratio	1	3.02951	1.00679	1.05621	5.00281	0.00262026	0.0338177	29.784	0	#N/A	#N/A	#N/A	#N/A	#N/A	#N/A	#N/A	#N/A

## Sheet: Table S4
Table S4. All results between dietary traits and blood metabolites (Columns A to J represent the results of the main analysis. Columns K to S represent the results of the sensitivity analysis.)
exposure	names of the dietary traits from exposure genome-wide association study (GWAS) - exposure variable in the Mendelian randomization (MR) analysis
outcome	names of the metabolite traits from the outcome GWAS - outcome variable in the MR-analysis
method	method used for the MR (IVW(FE) - inverse variance weighted with fixed effects; IVW (RE) - inverse variance weighted with random effects)
N of SNPs	number of genetic instruments (single nucleotide polymorphisms) participating in the MR analysis
beta	effect estimate from the main MR analysis
se	standard error for the beta
95% CI (low)	lower bound of 95% confidence interval for the effect estimate (beta)
95% CI (high)	upper bound of 95% confidence interval for the effect estimate (beta)
p-value	p-value of the main MR-analysis
F-statistic	strength of the instrument
q-value	q-value after correcting for multiple testing by using false discovery rate
outliers	number of outliers removed by MR-Radial
egger.pleio	p-value of the MR-Egger directional pleiotropy test
het.p	heterogeneity p-value
beta MR-Egger	effect estimate from the MR-Egger analysis
se MR-Egger	standard error corresponding to "beta MR-Egger"
beta MR-RAPS	effect estimate from the MR-RAPS analysis
se MR_RAPS	standard error corresponding to "beta MR-RAPS"
beta MR-Median	effect estimate from the MR-Median analysis
se MR-Median	standard error corresponding to "beta MR-Median"
main analysis											sensitivity analysis
exposure	outcome	method	N of SNPs	beta	se	95% CI (low)	95% CI (high)	p-value	q-value	F-statistic	outliers	egger.pleio	het.p	beta MR-Egger	se MR-Egger	beta MR-RAPS	se MR-RAPS	beta MR-Median	se MR-Median
Alcohol PC1	Phenylalanine || id:met-c-919	IVW (FE)	14	-0.230784	0.149146	-0.52311	0.0615418	0.121774	0.387165	48.3949	0	0.827511	0.258239	-0.0987631	0.133793	-0.116913	0.0907081	-0.0772865	0.102253
Alcohol PC1	Free cholesterol in small VLDL || id:met-c-928	IVW (FE)	13	0.127841	0.172443	-0.210147	0.465829	0.458478	0.732319	46.683	0	0.509627	0.518717	4.13517e-05	0.134765	0.0672637	0.0972779	0.01116	0.115324
Alcohol PC1	Mean diameter for LDL particles || id:met-c-896	IVW (FE)	13	0.495371	0.176925	0.148598	0.842143	0.00511194	0.052333	46.683	0	0.343567	0.578206	0.163452	0.1355	0.267403	0.0997898	0.23503	0.12052
Alcohol PC1	Phospholipids in large VLDL || id:met-c-891	IVW (FE)	13	-0.122183	0.173417	-0.46208	0.217714	0.481082	0.746184	46.683	0	0.141728	0.466695	-0.219436	0.135121	-0.0815231	0.0979612	-0.145098	0.114937
Alcohol PC1	Creatinine || id:met-c-850	IVW (FE)	14	0.0265784	0.146838	-0.261224	0.314381	0.856364	0.86272	48.3949	0	0.626099	0.103759	-0.0407181	0.147705	-0.0140463	0.088357	-0.0348038	0.106207
Alcohol PC1	Glycoproteins || id:met-c-862	IVW (FE)	14	0.297061	0.170723	-0.0375572	0.631679	0.081857	0.30508	48.3949	0	0.576505	0.845321	0.215136	0.136067	0.160817	0.0964744	0.172717	0.114947
Alcohol PC1	Phospholipids in very large VLDL || id:met-c-951	IVW (FE)	12	0.0759682	0.17511	-0.267247	0.419183	0.66441	0.807424	49.6753	1	0.835716	0.790103	0.019064	0.136235	0.0411478	0.0990213	0.0269185	0.114446
Alcohol PC1	Phospholipids in very large HDL || id:met-c-947	IVW (FE)	14	0.318623	0.164112	-0.00303741	0.640283	0.0521986	0.229513	48.3949	0	0.710914	0.00273163	0.223163	0.213602	0.162542	0.113659	0.141951	0.121794
Alcohol PC1	Total lipids in chylomicrons and largest VLDL particles || id:met-c-957	IVW (FE)	13	0.0445526	0.176586	-0.301556	0.390662	0.800809	0.851598	46.683	0	0.67522	0.503273	-0.0188493	0.136552	0.00570392	0.0995715	-0.00352276	0.117347
Alcohol PC1	Average number of methylene groups per double bond || id:met-c-847	IVW (FE)	13	-0.145	0.215295	-0.566979	0.276979	0.500634	0.750144	46.683	1	0.131682	0.16417	-0.296522	0.186355	-0.123207	0.128374	-0.18156	0.148628
Alcohol PC1	Albumin || id:met-c-841	IVW (FE)	13	0.485888	0.17998	0.133126	0.838649	0.00694081	0.06363	46.683	1	0.398889	0.340319	0.346847	0.146897	0.254729	0.101591	0.303555	0.122266
Alcohol PC1	Omega-6 fatty acids || id:met-c-856	IVW (FE)	13	0.302104	0.216361	-0.121964	0.726171	0.162626	0.4491	46.683	0	0.18392	0.232112	0.346462	0.183267	0.181843	0.130535	0.26652	0.150783
Alcohol PC1	Mean diameter for VLDL particles || id:met-c-941	IVW (FE)	13	-0.34203	0.175639	-0.686281	0.00222204	0.0514929	0.227836	46.683	0	0.32725	0.137377	-0.296884	0.162305	-0.216346	0.0989508	-0.294675	0.121386
Alcohol PC1	Triglycerides in chylomicrons and largest VLDL particles || id:met-c-960	IVW (FE)	13	-0.0864368	0.172314	-0.424172	0.251298	0.615932	0.794041	46.683	0	0.477023	0.49436	-0.117518	0.134583	-0.0489092	0.0974066	-0.0416737	0.117436
Alcohol PC1	Total lipids in large VLDL || id:met-c-889	IVW (FE)	13	-0.135472	0.176348	-0.481114	0.21017	0.442362	0.722885	46.683	0	0.184658	0.49908	-0.208759	0.135621	-0.0936107	0.0995492	-0.162654	0.117137
Alcohol PC1	Triglycerides in IDL || id:met-c-872	IVW (FE)	13	0.22843	0.175904	-0.116342	0.573202	0.194079	0.490691	46.683	0	0.803329	0.941554	0.145802	0.135358	0.132805	0.0998506	0.123539	0.120273
Alcohol PC1	Concentration of very large VLDL particles || id:met-c-950	IVW (FE)	13	-0.00378899	0.177916	-0.352505	0.344927	0.983009	0.878453	46.683	0	0.973803	0.289413	0.00183782	0.156305	-0.0108918	0.0999814	-0.00582195	0.119397
Alcohol PC1	Glucose || id:met-c-859	IVW (FE)	14	0.414081	0.148613	0.122799	0.705364	0.00533141	0.0534296	48.3949	0	0.610517	0.175191	0.269995	0.141345	0.236801	0.0901448	0.262124	0.104692
Alcohol PC1	Glutamine || id:met-c-860	IVW (FE)	13	0.375658	0.157821	0.0663293	0.684986	0.0172993	0.113568	46.683	0	0.901405	0.0831643	0.207757	0.158068	0.166422	0.0968736	0.14215	0.103792
Alcohol PC1	Phospholipids in chylomicrons and largest VLDL particles || id:met-c-959	IVW (FE)	13	0.137291	0.172464	-0.200739	0.475321	0.426	0.713851	46.683	0	0.479015	0.359002	-0.00509437	0.143873	0.0572922	0.0971529	0.0417974	0.118295
Alcohol PC1	Phospholipids in medium LDL || id:met-c-908	IVW (FE)	13	0.46761	0.173182	0.128174	0.807046	0.00693155	0.06363	46.683	0	0.343142	0.0403601	0.370651	0.182691	0.280587	0.108397	0.331105	0.119718
Alcohol PC1	Acetate || id:met-c-839	IVW (FE)	14	0.249586	0.148033	-0.0405572	0.53973	0.091791	0.326707	48.3949	0	0.827593	0.210666	0.106996	0.138806	0.0946861	0.0827147	0.0896765	0.103939
Alcohol PC1	Cholesterol esters in medium VLDL || id:met-c-910	IVW (FE)	13	0.0500591	0.17555	-0.29402	0.394138	0.775525	0.843056	46.683	0	0.46789	0.285604	-0.0551053	0.150147	0.0181169	0.0987207	-0.0257033	0.120061
Alcohol PC1	Concentration of medium VLDL particles || id:met-c-913	IVW (FE)	13	0.0639537	0.175828	-0.280669	0.408576	0.71606	0.821164	46.683	0	0.491293	0.768396	-0.0357693	0.135608	0.0241481	0.0994733	-0.0426589	0.119039
Alcohol PC1	Concentration of large LDL particles || id:met-c-884	IVW (FE)	12	0.680154	0.181401	0.324609	1.0357	0.00017722	0.00879913	48.9824	1	0.717523	0.444615	0.393428	0.142949	0.356497	0.102022	0.39413	0.11983
Alcohol PC1	Total fatty acids || id:met-c-936	IVW (FE)	13	0.165684	0.215899	-0.257478	0.588846	0.442836	0.723	46.683	0	0.782447	0.665589	0.0520512	0.169297	0.0923602	0.122155	-0.00384827	0.144957
Alcohol PC1	Triglycerides in small HDL || id:met-c-923	IVW (FE)	13	-0.256123	0.172746	-0.594705	0.0824597	0.138166	0.416964	46.683	0	0.420747	0.839827	-0.217112	0.134731	-0.140283	0.0980003	-0.21988	0.12042
Alcohol PC1	Concentration of small LDL particles || id:met-c-926	IVW (FE)	12	0.433883	0.179971	0.0811397	0.786627	0.0159155	0.10699	48.9824	1	0.564591	0.499061	0.284511	0.136162	0.236386	0.101403	0.285379	0.123454
Alcohol PC1	Concentration of very large HDL particles || id:met-c-946	IVW (FE)	14	0.274751	0.16452	-0.047708	0.597211	0.094916	0.332657	48.3949	0	0.375116	0.0304357	0.266968	0.18201	0.162347	0.109766	0.175778	0.123011
Alcohol PC1	Free cholesterol in large VLDL || id:met-c-888	IVW (FE)	12	-0.0116434	0.174942	-0.354529	0.331242	0.946935	0.878453	49.6753	1	0.673394	0.838474	-0.0490023	0.136081	-0.00526625	0.0990217	-0.0166371	0.115218
Alcohol PC1	Ratio of bisallylic groups to double bonds || id:met-c-844	IVW (FE)	13	0.0593504	0.216539	-0.365066	0.483767	0.784018	0.84579	46.683	0	0.487487	0.211781	0.134012	0.197106	0.0610111	0.129936	0.0917694	0.148324
Alcohol PC1	Total lipids in IDL || id:met-c-869	IVW (FE)	13	0.685157	0.177973	0.33633	1.03398	0.000118222	0.00714156	46.683	1	0.497216	0.160519	0.437972	0.165565	0.388624	0.100236	0.403853	0.12456
Alcohol PC1	Total lipids in small LDL || id:met-c-925	IVW (FE)	12	0.481171	0.180169	0.128039	0.834303	0.0075703	0.0667875	48.9824	1	0.692454	0.35032	0.293955	0.149273	0.259372	0.10128	0.290495	0.121983
Alcohol PC1	Total cholesterol in medium VLDL || id:met-c-909	IVW (FE)	13	0.0485878	0.172169	-0.288864	0.38604	0.777783	0.844033	46.683	0	0.293126	0.278858	-0.0919673	0.145857	0.0116436	0.0969514	-0.0693425	0.116395
Alcohol PC1	Free cholesterol || id:met-c-858	IVW (FE)	13	0.605757	0.216832	0.180766	1.03075	0.00521141	0.0527207	46.683	1	0.516775	0.28025	0.40784	0.190154	0.323479	0.122017	0.340035	0.146963
Alcohol PC1	Citrate || id:met-c-849	IVW (FE)	13	-0.197799	0.157353	-0.50621	0.110612	0.208737	0.510619	46.683	1	0.339398	0.325595	-0.0128867	0.127652	-0.108201	0.0885881	0.00556823	0.109474
Alcohol PC1	Concentration of small VLDL particles || id:met-c-930	IVW (FE)	13	-0.0334842	0.175394	-0.377256	0.310287	0.848597	0.862042	46.683	0	0.421377	0.357332	-0.103614	0.143374	-0.022864	0.0988738	-0.113417	0.124649
Alcohol PC1	Total cholesterol in LDL || id:met-c-895	IVW (FE)	12	0.382224	0.176555	0.0361753	0.728272	0.0303957	0.16142	48.8004	2	0.108394	0.09547	0.3933	0.156048	0.257979	0.105534	0.372527	0.125783
Alcohol PC1	Alanine || id:met-c-840	IVW (FE)	13	0.0569837	0.157022	-0.25078	0.364748	0.716678	0.821164	46.683	0	0.100309	0.408144	-0.123361	0.119836	0.0372366	0.0883658	0.0083359	0.11001
Alcohol PC1	Omega-7, omega-9 and saturated fatty acids || id:met-c-857	IVW (FE)	13	0.139557	0.21607	-0.28394	0.563055	0.518352	0.756806	46.683	0	0.340896	0.595468	-0.0501628	0.169623	0.0788423	0.122254	-0.0664518	0.144521
Alcohol PC1	Leucine || id:met-c-897	IVW (FE)	13	-0.032467	0.155745	-0.337727	0.272793	0.834868	0.858433	46.683	0	0.766774	0.287332	0.0118962	0.133776	-0.00730591	0.0874281	-0.00539566	0.103382
Alcohol PC1	Total cholesterol in large VLDL || id:met-c-886	IVW (FE)	13	0.00367025	0.173043	-0.335493	0.342834	0.983078	0.878453	46.683	0	0.247651	0.318496	-0.123885	0.141624	-0.0230347	0.0974918	-0.0489371	0.114648
Alcohol PC1	Total lipids in very large HDL || id:met-c-945	IVW (FE)	14	0.141093	0.170345	-0.192783	0.474969	0.407512	0.70068	48.3949	0	0.597716	0.0994275	0.146365	0.177921	0.0813687	0.108369	0.0956402	0.125382
Alcohol PC1	Total lipids in medium LDL || id:met-c-906	IVW (FE)	12	0.551063	0.180972	0.196358	0.905767	0.00232663	0.0313951	48.9824	1	0.629699	0.287299	0.341294	0.154709	0.288531	0.101526	0.332468	0.119443
Alcohol PC1	Phospholipids in very small VLDL || id:met-c-955	IVW (FE)	13	0.536127	0.178291	0.186677	0.885578	0.00263809	0.0339471	46.683	1	0.832287	0.555569	0.301947	0.135567	0.294558	0.100679	0.27455	0.122547
Alcohol PC1	Triglycerides in medium VLDL || id:met-c-915	IVW (FE)	13	-0.16065	0.173135	-0.499995	0.178696	0.353468	0.657588	46.683	0	0.0301126	0.300794	-0.328427	0.135054	-0.0747053	0.0976999	-0.211161	0.130456
Alcohol PC1	Free cholesterol to esterified cholesterol ratio || id:met-c-853	IVW (FE)	12	0.759053	0.22233	0.323286	1.19482	0.000639973	0.0146905	48.9824	1	0.327159	0.0971214	0.549918	0.214066	0.440646	0.141386	0.458152	0.149284
Alcohol PC1	Ratio of bisallylic groups to total fatty acids || id:met-c-845	IVW (FE)	13	0.124268	0.218481	-0.303955	0.552492	0.569504	0.773247	46.683	0	0.421598	0.284439	0.179213	0.188626	0.0942764	0.122949	0.0983341	0.147201
Alcohol PC1	Glycerol || id:met-c-861	IVW (FE)	13	-0.00487415	0.179651	-0.356989	0.347241	0.978355	0.878453	46.683	0	0.56741	0.468181	0.057736	0.141476	0.00894459	0.101316	0.0413594	0.122739
Alcohol PC1	Urea || id:met-c-939	IVW (FE)	14	-0.207132	0.16629	-0.533061	0.118797	0.21291	0.513876	48.3949	0	0.075438	0.752947	0.0871254	0.134517	-0.110994	0.0938548	0.0518822	0.120556
Alcohol PC1	Acetoacetate || id:met-c-838	IVW (FE)	14	-0.133517	0.164191	-0.455332	0.188298	0.416115	0.706033	48.3949	0	0.584785	0.779634	-0.0148722	0.13238	-0.0689698	0.0927178	-0.0343058	0.118586
Alcohol PC1	Concentration of medium HDL particles || id:met-c-902	IVW (FE)	13	0.482051	0.176507	0.136098	0.828005	0.00631306	0.0603237	46.683	0	0.636976	0.153483	0.193977	0.166527	0.231333	0.099305	0.146838	0.118269
Alcohol PC1	Total lipids in medium VLDL || id:met-c-912	IVW (FE)	13	-0.135057	0.175382	-0.478806	0.208692	0.441258	0.722321	46.683	0	0.114114	0.284322	-0.239066	0.136643	-0.0818055	0.0988409	-0.106102	0.117239
Alcohol PC1	Cholesterol esters in large LDL || id:met-c-881	IVW (FE)	12	0.492024	0.18052	0.138205	0.845844	0.0064186	0.0606892	48.8004	2	0.159601	0.117469	0.423955	0.158662	0.307591	0.105881	0.406295	0.118876
Alcohol PC1	3-hydroxybutyrate || id:met-c-846	IVW (FE)	14	-0.175301	0.152071	-0.47336	0.122758	0.249009	0.544292	48.3949	0	0.349405	0.60374	-0.00655563	0.120001	-0.103289	0.0857209	-0.0696678	0.102151
Alcohol PC1	Phospholipids in small VLDL || id:met-c-931	IVW (FE)	13	0.0590871	0.172114	-0.278256	0.39643	0.731371	0.827282	46.683	0	0.510407	0.601488	-0.0356564	0.134557	0.0238896	0.0972815	-0.0440466	0.115014
Alcohol PC1	Average number of methylene groups in a fatty acid chain || id:met-c-848	IVW (FE)	13	-0.160349	0.184653	-0.522269	0.201571	0.385186	0.682375	46.683	0	0.016825	0.00834007	-0.416268	0.167264	-0.185102	0.124719	-0.280657	0.122699
Alcohol PC1	Phosphatidylcholine and other cholines || id:met-c-918	IVW (FE)	13	0.436302	0.215652	0.0136234	0.85898	0.0430553	0.202887	46.683	0	0.679622	0.508675	0.281937	0.169443	0.235829	0.122195	0.221547	0.144009
Alcohol PC1	Tyrosine || id:met-c-938	IVW (FE)	14	0.0120883	0.146187	-0.274439	0.298615	0.934097	0.876929	48.3949	0	0.139197	0.191105	0.15482	0.126706	0.0217121	0.0896065	0.0399674	0.105507
Alcohol PC1	Triglycerides in very large HDL || id:met-c-948	IVW (FE)	13	0.252478	0.172302	-0.0852351	0.59019	0.142834	0.424286	46.683	1	0.610965	0.284651	0.0736876	0.151408	0.140027	0.102684	0.0559475	0.121145
Alcohol PC1	Total lipids in small VLDL || id:met-c-929	IVW (FE)	13	0.0205547	0.175419	-0.323266	0.364376	0.906721	0.873642	46.683	0	0.515882	0.37104	-0.0587197	0.1439	0.00593941	0.0988405	-0.0463915	0.118029
Alcohol PC1	Total cholesterol in small VLDL || id:met-c-927	IVW (FE)	13	0.208597	0.172393	-0.129293	0.546486	0.226275	0.525727	46.683	0	0.850451	0.38373	0.088334	0.145245	0.112254	0.0970892	0.100711	0.122587
Alcohol PC1	Concentration of large HDL particles || id:met-c-878	IVW (FE)	13	0.448952	0.165854	0.123877	0.774027	0.00679144	0.0628543	50.0836	1	0.923868	0.271146	0.222859	0.153032	0.222957	0.0928856	0.224303	0.11752
Alcohol PC1	Total cholesterol in medium HDL || id:met-c-898	IVW (FE)	13	0.522415	0.173435	0.182483	0.862347	0.00259388	0.0336771	46.683	1	0.918459	0.2602	0.261681	0.15614	0.25526	0.0977975	0.215038	0.119441
Alcohol PC1	Total phosphoglycerides || id:met-c-937	IVW (FE)	13	0.426238	0.215655	0.0035534	0.848923	0.0481008	0.218154	46.683	0	0.812774	0.434114	0.255183	0.177021	0.229687	0.122079	0.207427	0.143557
Alcohol PC1	Histidine || id:met-c-866	IVW (FE)	14	0.349797	0.164202	0.0279608	0.671633	0.0331483	0.171152	48.3949	0	0.395617	0.774488	0.271874	0.132067	0.175612	0.0927793	0.167474	0.11703
Alcohol PC1	Triglycerides in small VLDL || id:met-c-932	IVW (FE)	13	-0.123238	0.172579	-0.461492	0.215016	0.475166	0.740787	46.683	0	0.223607	0.530836	-0.191201	0.134693	-0.0639385	0.0976242	-0.0584754	0.117457
Alcohol PC1	Average number of double bonds in a fatty acid chain || id:met-c-851	IVW (FE)	13	-0.170692	0.194737	-0.552378	0.210993	0.380745	0.680783	46.683	0	0.788471	0.0905684	-0.126208	0.193774	-0.0979932	0.122064	-0.156324	0.131153
Alcohol PC1	Free cholesterol in IDL || id:met-c-868	IVW (FE)	13	0.734643	0.175418	0.390824	1.07846	2.81473e-05	0.00370982	46.683	1	0.610461	0.13509	0.44406	0.170409	0.412401	0.102985	0.404948	0.120908
Alcohol PC1	Total cholesterol in medium LDL || id:met-c-904	IVW (FE)	13	0.432947	0.174471	0.0909846	0.77491	0.0130835	0.0937483	46.683	1	0.340216	0.00797499	0.368164	0.205375	0.271044	0.113778	0.345732	0.121014
Alcohol PC1	Phospholipids in medium VLDL || id:met-c-914	IVW (FE)	13	-0.0542867	0.173176	-0.393711	0.285137	0.753917	0.837784	46.683	0	0.104962	0.402313	-0.202233	0.135196	-0.0374826	0.0978093	-0.154152	0.115198
Alcohol PC1	Cholesterol esters in large HDL || id:met-c-875	IVW (FE)	13	0.389287	0.165662	0.0645891	0.713985	0.0187793	0.119413	50.0836	1	0.752874	0.197592	0.24071	0.159229	0.204942	0.0996776	0.229052	0.119147
Alcohol PC1	Sphingomyelins || id:met-c-935	IVW (FE)	14	-0.0464391	0.199859	-0.438163	0.345285	0.816259	0.853095	48.3949	0	0.438498	0.098975	0.101099	0.205812	0.04148	0.125136	0.143273	0.141036
Alcohol PC1	Concentration of small HDL particles || id:met-c-922	IVW (FE)	13	0.186507	0.175409	-0.157295	0.530309	0.287661	0.591281	46.683	0	0.71044	0.947679	0.0618462	0.135022	0.0998881	0.0994947	0.0792498	0.12162
Alcohol PC1	Total lipids in small HDL || id:met-c-921	IVW (FE)	13	0.198114	0.175922	-0.146694	0.542921	0.260105	0.556469	46.683	0	0.903235	0.957488	0.0929615	0.135248	0.106104	0.0997797	0.0700451	0.115402
Alcohol PC1	Total cholesterol in IDL || id:met-c-867	IVW (FE)	13	0.765521	0.178476	0.415709	1.11533	1.79303e-05	0.00299945	46.683	1	0.505191	0.0574306	0.484181	0.184163	0.434411	0.108137	0.436866	0.122924
Alcohol PC1	Triglycerides in large VLDL || id:met-c-892	IVW (FE)	13	-0.107545	0.173028	-0.446679	0.23159	0.534242	0.760134	46.683	0	0.0812663	0.354077	-0.244662	0.135019	-0.0761434	0.097615	-0.155935	0.122971
Alcohol PC1	22:6, docosahexaenoic acid || id:met-c-852	IVW (FE)	13	-0.197314	0.215406	-0.619509	0.224881	0.359661	0.662843	46.683	0	0.109385	0.0485218	-0.365227	0.207112	-0.193006	0.144522	-0.380117	0.15024
Alcohol PC1	Total lipids in large HDL || id:met-c-877	IVW (FE)	13	0.444127	0.165843	0.119074	0.769179	0.0074065	0.0660651	50.0836	1	0.99658	0.234455	0.231718	0.156478	0.213597	0.0983179	0.224927	0.116413
Alcohol PC1	Free cholesterol in medium VLDL || id:met-c-911	IVW (FE)	13	0.0168206	0.173028	-0.322314	0.355955	0.922557	0.874535	46.683	0	0.137676	0.323515	-0.149192	0.135577	-0.00118072	0.097596	-0.104408	0.122508
Alcohol PC1	Total lipids in very large VLDL || id:met-c-949	IVW (FE)	12	0.00640888	0.177317	-0.341133	0.35395	0.971168	0.878453	49.6753	1	0.97787	0.878534	0.00616309	0.136078	0.00304102	0.100377	0.00641726	0.119306
Alcohol PC1	Triglycerides in very small VLDL || id:met-c-956	IVW (FE)	13	0.0442244	0.175725	-0.300197	0.388646	0.801298	0.851606	46.683	0	0.626337	0.768326	-0.025419	0.135394	0.0251181	0.0994727	-0.0432277	0.12141
Alcohol PC1	Mean diameter for HDL particles || id:met-c-865	IVW (FE)	13	0.426028	0.166336	0.100009	0.752047	0.0104297	0.0827585	50.0836	1	0.642379	0.0182857	0.287475	0.196205	0.198194	0.109288	0.224945	0.121447
Alcohol PC1	Concentration of very small VLDL particles || id:met-c-954	IVW (FE)	13	0.374197	0.176454	0.0283463	0.720048	0.0339518	0.17446	46.683	0	0.890996	0.821157	0.211047	0.135476	0.20565	0.0998952	0.198428	0.120371
Alcohol PC1	Cholesterol esters in very large HDL || id:met-c-943	IVW (FE)	14	0.0994222	0.163617	-0.221266	0.420111	0.543417	0.76317	48.3949	0	0.121936	0.380083	0.216333	0.131962	0.0606782	0.0921649	0.158329	0.116594
Alcohol PC1	Total cholesterol in HDL || id:met-c-864	IVW (FE)	13	0.312779	0.161786	-0.00432096	0.629879	0.0532002	0.232085	50.0836	1	0.524841	0.757157	0.230019	0.131666	0.163396	0.0914467	0.200573	0.109695
Alcohol PC1	Concentration of IDL particles || id:met-c-870	IVW (FE)	13	0.636034	0.177657	0.287827	0.98424	0.000343423	0.0108238	46.683	1	0.517609	0.255148	0.405062	0.155598	0.359153	0.100144	0.38092	0.119853
Alcohol PC1	Free cholesterol in large LDL || id:met-c-882	IVW (FE)	13	0.711846	0.174682	0.36947	1.05422	4.59935e-05	0.00429338	46.683	1	0.488965	0.0302664	0.462954	0.192145	0.397735	0.109847	0.408565	0.119767
Alcohol PC1	Total cholesterol in large LDL || id:met-c-880	IVW (FE)	13	0.650197	0.174229	0.308708	0.991686	0.000190076	0.00879913	46.683	1	0.457924	0.0220952	0.440002	0.195235	0.366039	0.110019	0.390477	0.120012
Alcohol PC1	18:2, linoleic acid (LA) || id:met-c-893	IVW (FE)	13	0.343583	0.216011	-0.0797993	0.766965	0.111704	0.365648	46.683	0	0.211541	0.183432	0.362532	0.190662	0.210313	0.131284	0.288758	0.149672
Alcohol PC1	Total cholesterol in large HDL || id:met-c-874	IVW (FE)	14	0.470056	0.161187	0.154131	0.785982	0.00354293	0.0413126	48.3949	0	0.798223	0.0213318	0.280004	0.190992	0.229505	0.104112	0.229843	0.122216
Alcohol PC1	Free cholesterol in large HDL || id:met-c-876	IVW (FE)	13	0.437496	0.162233	0.119519	0.755474	0.00700288	0.0637203	50.0836	1	0.939504	0.0400684	0.235522	0.186455	0.171612	0.100604	0.185753	0.112732
Alcohol PC1	Phospholipids in large LDL || id:met-c-885	IVW (FE)	13	0.673457	0.174489	0.331458	1.01546	0.000113578	0.00705708	46.683	1	0.518805	0.0667702	0.433047	0.180721	0.370315	0.106625	0.389317	0.122186
Alcohol PC1	Concentration of chylomicrons and largest VLDL particles || id:met-c-958	IVW (FE)	13	-0.164147	0.178187	-0.513393	0.185098	0.35694	0.659276	46.683	0	0.664189	0.752473	-0.129931	0.136301	-0.0985954	0.100743	-0.127492	0.114942
Alcohol PC1	Description of average fatty acid chain length, not actual carbon number || id:met-c-854	IVW (FE)	13	-0.0660768	0.215772	-0.488991	0.356837	0.759426	0.839727	46.683	1	0.141652	0.14242	-0.2556	0.191228	-0.07605	0.130328	-0.219825	0.145416
Alcohol PC1	Mono-unsaturated fatty acids || id:met-c-916	IVW (FE)	13	0.198595	0.215415	-0.223618	0.620809	0.35657	0.659276	46.683	0	0.1416	0.469396	-0.0907593	0.168771	0.100183	0.121851	-0.0892381	0.149664
Alcohol PC1	Cholesterol esters in large VLDL || id:met-c-887	IVW (FE)	13	-0.205921	0.176624	-0.552104	0.140263	0.243667	0.540697	46.683	0	0.50251	0.245783	-0.184576	0.154947	-0.111354	0.0994833	-0.149227	0.120687
Alcohol PC1	Serum total triglycerides || id:met-c-934	IVW (FE)	13	-0.0315428	0.172132	-0.368921	0.305835	0.854603	0.862304	46.683	0	0.255004	0.417464	-0.134231	0.134563	-0.0203596	0.0971767	-0.0454667	0.118033
Alcohol PC1	Other polyunsaturated fatty acids than 18:2 || id:met-c-917	IVW (FE)	13	0.145153	0.214955	-0.276159	0.566464	0.499504	0.750144	46.683	0	0.87324	0.234888	0.0521127	0.197153	0.0845977	0.121121	0.00543035	0.147877
Alcohol PC1	Total lipids in very small VLDL || id:met-c-953	IVW (FE)	13	0.42887	0.176721	0.082496	0.775243	0.0152321	0.104167	46.683	0	0.825258	0.782637	0.247936	0.135507	0.236103	0.100009	0.232176	0.118703
Alcohol PC1	Omega-3 fatty acids || id:met-c-855	IVW (FE)	13	-0.0628055	0.215459	-0.485106	0.359495	0.770672	0.841928	46.683	0	0.485243	0.172555	-0.13885	0.201616	-0.0558198	0.135517	-0.139171	0.154278
Alcohol PC1	Total cholesterol in small LDL || id:met-c-924	IVW (FE)	12	0.465923	0.176805	0.119385	0.812461	0.00840794	0.0727027	48.9824	1	0.56468	0.159803	0.311731	0.166141	0.2599	0.107619	0.262038	0.124912
Alcohol PC1	Cholesterol esters in medium LDL || id:met-c-905	IVW (FE)	12	0.563784	0.18068	0.20965	0.917917	0.00180645	0.0273643	48.9824	1	0.686329	0.228321	0.340337	0.160919	0.293639	0.101297	0.339064	0.126383
Alcohol PC1	Total lipids in large LDL || id:met-c-883	IVW (FE)	13	0.601209	0.17734	0.253623	0.948795	0.000698544	0.0152243	46.683	1	0.408809	0.0416796	0.422468	0.185729	0.347537	0.108917	0.385775	0.123593
Alcohol PC1	Concentration of medium LDL particles || id:met-c-907	IVW (FE)	12	0.557982	0.180744	0.203724	0.912239	0.00202091	0.0289598	48.9824	1	0.721373	0.239532	0.331627	0.159972	0.285138	0.101291	0.324968	0.122543
Alcohol PC1	Total lipids in medium HDL || id:met-c-901	IVW (FE)	12	0.433107	0.177736	0.0847435	0.78147	0.0148182	0.102302	48.3697	2	0.633251	0.671753	0.180123	0.13567	0.226237	0.100332	0.170896	0.114164
Alcohol PC1	Triglycerides in very large VLDL || id:met-c-952	IVW (FE)	12	0.0145978	0.174644	-0.327704	0.356899	0.933385	0.876929	49.6753	1	0.854404	0.804745	-0.0108332	0.135765	0.0110906	0.0987083	0.00544858	0.114734
Alcohol PC1	Serum total cholesterol || id:met-c-933	IVW (FE)	12	0.744444	0.178693	0.394206	1.09468	3.09915e-05	0.0038083	48.9824	1	0.867647	0.713268	0.408709	0.134729	0.400311	0.101185	0.379764	0.121596
Alcohol PC1	Cholesterol esters in medium HDL || id:met-c-899	IVW (FE)	13	0.496494	0.176733	0.150098	0.84289	0.00496505	0.0516626	46.683	1	0.933977	0.180621	0.249475	0.165104	0.24131	0.0994394	0.214831	0.119096
Alcohol PC1	Apolipoprotein B || id:met-c-843	IVW (FE)	13	0.304865	0.176079	-0.0402495	0.64998	0.0833783	0.308897	46.683	0	0.636306	0.138449	0.217917	0.170949	0.181263	0.103982	0.19874	0.122009
Alcohol PC1	Lactate || id:met-c-894	IVW (FE)	13	0.172285	0.155466	-0.132428	0.476998	0.267782	0.566758	46.683	0	0.148594	0.800745	-0.0381769	0.11763	0.0902631	0.0878218	0.00479446	0.104814
Alcohol PC1	Phospholipids in IDL || id:met-c-871	IVW (FE)	13	0.696648	0.174749	0.354139	1.03916	6.70397e-05	0.00494207	46.683	1	0.589886	0.309093	0.423327	0.15155	0.390188	0.0986951	0.385853	0.120664
Alcohol PC1	Total cholesterol in very large HDL || id:met-c-942	IVW (FE)	14	0.130862	0.159983	-0.182704	0.444429	0.41337	0.705044	48.3949	0	0.234637	0.403481	0.192683	0.13119	0.0898458	0.0901813	0.200278	0.114956
Alcohol PC1	Concentration of large VLDL particles || id:met-c-890	IVW (FE)	13	-0.06979	0.176899	-0.416513	0.276933	0.693199	0.815767	46.683	0	0.410909	0.511044	-0.120272	0.136282	-0.0603288	0.0997848	-0.0934074	0.117697
Alcohol PC1	Pyruvate || id:met-c-920	IVW (FE)	13	0.324087	0.155819	0.0186825	0.629491	0.0375348	0.185727	46.683	0	0.810895	0.951256	0.151425	0.117645	0.176989	0.0882812	0.15244	0.102711
Alcohol PC1	Isoleucine || id:met-c-873	IVW (FE)	13	-0.206614	0.155666	-0.511719	0.0984912	0.184412	0.479046	46.683	0	0.911681	0.338147	-0.118349	0.130386	-0.112461	0.0875288	-0.11905	0.104761
Alcohol PC1	Free cholesterol in medium HDL || id:met-c-900	IVW (FE)	12	0.528564	0.174966	0.185631	0.871497	0.00251976	0.03311	48.3697	2	0.720458	0.841442	0.243159	0.135054	0.276733	0.0990415	0.224623	0.119137
Alcohol PC1	Apolipoprotein A-I || id:met-c-842	IVW (FE)	12	0.417435	0.180713	0.0632382	0.771632	0.0208916	0.129254	48.3697	2	0.384063	0.527326	0.309248	0.138414	0.247122	0.10223	0.308133	0.12387
Alcohol PC1	Valine || id:met-c-940	IVW (FE)	13	-0.0276872	0.154224	-0.329966	0.274592	0.857524	0.86272	46.683	0	0.903215	0.482729	-0.0250093	0.119435	-0.0202246	0.0868251	-0.0359731	0.102153
Alcohol PC1	Glycoprotein acetyls || id:met-c-863	IVW (FE)	13	0.158431	0.175372	-0.185298	0.50216	0.366314	0.668896	46.683	0	0.376042	0.190734	-0.0220019	0.157043	0.0550214	0.106778	-0.0131486	0.119368
Alcohol PC1	Phospholipids in large HDL || id:met-c-879	IVW (FE)	13	0.460241	0.165844	0.135188	0.785295	0.00551758	0.0546655	50.0836	1	0.902448	0.350338	0.226739	0.146422	0.232356	0.0930105	0.234536	0.119171
Alcohol PC1	Free cholesterol in very large HDL || id:met-c-944	IVW (FE)	14	0.267205	0.160369	-0.0471185	0.581528	0.0956762	0.33344	48.3949	0	0.429671	0.0776173	0.242011	0.168249	0.187145	0.102835	0.211274	0.120732
Alcohol PC1	Phospholipids in medium HDL || id:met-c-903	IVW (FE)	13	0.483107	0.173203	0.143628	0.822585	0.00528308	0.0530674	46.683	0	0.743369	0.198653	0.213461	0.161388	0.229019	0.0975977	0.161749	0.116069
Alcohol PC2	Phenylalanine || id:met-c-919	IVW (FE)	14	-0.616225	0.269201	-1.14386	-0.0885917	0.022074	0.133717	3.04149	0	0.708805	0.334428	-0.330244	0.410012	-0.645052	0.419663	-0.375193	0.386585
Alcohol PC2	Free cholesterol in small VLDL || id:met-c-928	IVW (FE)	13	-0.21134	0.28013	-0.760394	0.337714	0.450587	0.727873	3.05031	0	0.125661	0.503161	-0.585308	0.3941	-0.197638	0.475612	-0.0582289	0.428419
Alcohol PC2	Mean diameter for LDL particles || id:met-c-896	IVW (FE)	13	0.965226	0.326204	0.325866	1.60459	0.00308675	0.0369849	3.05031	0	0.932524	0.586134	0.777294	0.422254	0.973834	0.523318	0.744724	0.410489
Alcohol PC2	Phospholipids in large VLDL || id:met-c-891	IVW (FE)	13	-0.56725	0.294397	-1.14427	0.00976798	0.054002	0.234641	3.05031	0	0.18157	0.674482	-0.831163	0.397561	-0.576405	0.528699	-0.588456	0.428805
Alcohol PC2	Creatinine || id:met-c-850	IVW (FE)	14	0.0296395	0.246501	-0.453502	0.512781	0.904292	0.873642	3.04149	0	0.570968	0.103073	-0.162372	0.451985	-0.101695	0.422291	-0.110914	0.363808
Alcohol PC2	Glycoproteins || id:met-c-862	IVW (FE)	14	0.115224	0.285153	-0.443676	0.674123	0.686157	0.814782	3.04149	0	0.189907	0.622145	0.484743	0.41442	0.132953	0.510044	0.58565	0.428588
Alcohol PC2	Phospholipids in very large VLDL || id:met-c-951	IVW (FE)	12	-0.303433	0.284243	-0.86055	0.253683	0.285741	0.589283	3.30186	1	0.564143	0.848943	-0.0999098	0.408296	-0.31207	0.525388	0.0539003	0.438501
Alcohol PC2	Phospholipids in very large HDL || id:met-c-947	IVW (FE)	13	0.413355	0.284228	-0.143731	0.970441	0.145861	0.428942	3.12048	1	0.198565	0.0147282	0.661284	0.561786	0.280113	0.562162	0.248602	0.481397
Alcohol PC2	Total lipids in chylomicrons and largest VLDL particles || id:met-c-957	IVW (FE)	13	-0.405392	0.295415	-0.984406	0.173623	0.169977	0.460909	3.05031	0	0.839897	0.614524	-0.369623	0.405037	-0.397123	0.526215	-0.317583	0.40296
Alcohol PC2	Average number of methylene groups per double bond || id:met-c-847	IVW (FE)	13	-0.597243	0.36056	-1.30394	0.109455	0.0976345	0.337507	3.05031	1	0.365102	0.197663	-0.692638	0.575165	-0.549666	0.63877	-0.329756	0.502227
Alcohol PC2	Albumin || id:met-c-841	IVW (FE)	13	0.923805	0.32684	0.283198	1.56441	0.00470638	0.049564	3.05031	1	0.413774	0.224763	0.345909	0.485536	1.00606	0.546497	0.353575	0.498005
Alcohol PC2	Omega-6 fatty acids || id:met-c-856	IVW (FE)	13	0.0591947	0.348438	-0.623743	0.742132	0.8651	0.86546	3.05031	0	0.945909	0.147636	0.00495067	0.614897	0.379782	0.679104	0.582986	0.664159
Alcohol PC2	Mean diameter for VLDL particles || id:met-c-941	IVW (FE)	13	-1.08545	0.335069	-1.74219	-0.428717	0.00119743	0.0216117	3.05031	0	0.434962	0.416343	-1.01621	0.446521	-1.08105	0.53914	-0.561239	0.442997
Alcohol PC2	Triglycerides in chylomicrons and largest VLDL particles || id:met-c-960	IVW (FE)	13	-0.323703	0.282985	-0.878354	0.230948	0.25267	0.54897	3.05031	0	0.271072	0.552476	-0.556263	0.394004	-0.322096	0.517466	-0.261912	0.4053
Alcohol PC2	Total lipids in large VLDL || id:met-c-889	IVW (FE)	13	-0.677844	0.307757	-1.28105	-0.0746403	0.0276279	0.152857	3.05031	0	0.17679	0.798796	-0.942942	0.4043	-0.677286	0.580544	-0.626892	0.408122
Alcohol PC2	Triglycerides in IDL || id:met-c-872	IVW (FE)	13	-0.0193129	0.286213	-0.58029	0.541664	0.946202	0.878453	3.05031	0	0.673159	0.850216	-0.130988	0.402805	0.0537683	0.572495	0.264907	0.457256
Alcohol PC2	Concentration of very large VLDL particles || id:met-c-950	IVW (FE)	13	-0.464288	0.298264	-1.04888	0.120309	0.119557	0.382801	3.05031	0	0.609361	0.392255	-0.474082	0.439968	-0.445369	0.475421	-0.125821	0.462708
Alcohol PC2	Glucose || id:met-c-859	IVW (FE)	14	0.74674	0.273484	0.210711	1.28277	0.00632447	0.0603237	3.04149	0	0.887556	0.0516104	0.311415	0.502298	0.861584	0.521486	0.560704	0.519174
Alcohol PC2	Glutamine || id:met-c-860	IVW (FE)	13	0.816353	0.289303	0.24932	1.38339	0.00477553	0.0501707	3.05031	0	0.516857	0.0447586	0.172643	0.507852	0.571947	0.512834	0.399357	0.480971
Alcohol PC2	Phospholipids in chylomicrons and largest VLDL particles || id:met-c-959	IVW (FE)	13	-0.247299	0.281316	-0.798677	0.30408	0.379358	0.680404	3.05031	0	0.873926	0.346532	-0.215507	0.434963	-0.247797	0.465184	-0.0488465	0.402776
Alcohol PC2	Phospholipids in medium LDL || id:met-c-908	IVW (FE)	12	0.413328	0.286076	-0.147381	0.974037	0.148509	0.433797	3.29983	1	0.566297	0.0565199	-0.0225264	0.552247	0.826479	0.566636	0.251953	0.581775
Alcohol PC2	Acetate || id:met-c-839	IVW (FE)	14	0.639661	0.267113	0.116121	1.1632	0.0166328	0.110785	3.04149	0	0.478513	0.239498	0.194467	0.420983	0.435842	0.374025	0.171803	0.365807
Alcohol PC2	Cholesterol esters in medium VLDL || id:met-c-910	IVW (FE)	13	-0.41096	0.293712	-0.986636	0.164716	0.161756	0.449039	3.05031	0	0.104735	0.355579	-0.743292	0.402515	-0.408787	0.477197	-0.188805	0.465679
Alcohol PC2	Concentration of medium VLDL particles || id:met-c-913	IVW (FE)	13	-0.312988	0.290832	-0.883018	0.257043	0.281846	0.585416	3.05031	0	0.563045	0.827081	-0.420102	0.403075	-0.32931	0.561044	-0.231066	0.439331
Alcohol PC2	Concentration of large LDL particles || id:met-c-884	IVW (FE)	13	1.30719	0.355664	0.610094	2.0043	0.000237508	0.00914175	3.05031	0	0.346813	0.0050238	-0.0599466	0.629509	1.18583	0.640242	0.315225	0.618994
Alcohol PC2	Total fatty acids || id:met-c-936	IVW (FE)	13	-0.273127	0.350801	-0.960697	0.414443	0.436227	0.718411	3.05031	0	0.536976	0.652346	-0.422812	0.493378	-0.278234	0.645121	-0.0506877	0.584397
Alcohol PC2	Triglycerides in small HDL || id:met-c-923	IVW (FE)	13	-0.420134	0.286844	-0.982349	0.142081	0.143009	0.424286	3.05031	0	0.121767	0.801601	-0.781529	0.394206	-0.454992	0.56312	-0.376326	0.442729
Alcohol PC2	Concentration of small LDL particles || id:met-c-926	IVW (FE)	13	-0.0610986	0.286086	-0.621828	0.49963	0.830885	0.857515	3.05031	0	0.372481	0.0269678	-0.366899	0.561405	0.582764	0.578225	0.0658239	0.561174
Alcohol PC2	Concentration of very large HDL particles || id:met-c-946	IVW (FE)	14	0.512496	0.286438	-0.0489223	1.07392	0.0735819	0.284984	3.04149	0	0.227707	0.0168542	0.682892	0.557689	0.511477	0.580193	-0.0027335	0.495877
Alcohol PC2	Free cholesterol in large VLDL || id:met-c-888	IVW (FE)	12	-0.43657	0.28865	-1.00232	0.129183	0.130418	0.402012	3.30186	1	0.63676	0.957308	-0.272704	0.407996	-0.464098	0.576886	-0.341136	0.420388
Alcohol PC2	Ratio of bisallylic groups to double bonds || id:met-c-844	IVW (FE)	13	0.230622	0.350399	-0.456161	0.917404	0.51043	0.751816	3.05031	0	0.235154	0.217645	0.588341	0.547734	0.251913	0.639445	0.394394	0.489097
Alcohol PC2	Total lipids in IDL || id:met-c-869	IVW (FE)	13	1.47138	0.372043	0.74218	2.20059	7.65747e-05	0.00528656	3.05031	1	0.462786	0.00701746	0.151756	0.637451	1.37114	0.678659	0.408822	0.616122
Alcohol PC2	Total lipids in small LDL || id:met-c-925	IVW (FE)	13	0.0771003	0.286119	-0.483694	0.637894	0.787569	0.84579	3.05031	0	0.283367	0.00899527	-0.415234	0.591692	0.687024	0.589215	0.140468	0.593332
Alcohol PC2	Total cholesterol in medium VLDL || id:met-c-909	IVW (FE)	13	-0.317268	0.282846	-0.871647	0.23711	0.261991	0.558392	3.05031	0	0.0793496	0.318253	-0.713798	0.393587	-0.341756	0.469075	-0.343083	0.412496
Alcohol PC2	Free cholesterol || id:met-c-858	IVW (FE)	14	-0.180971	0.334857	-0.83729	0.475349	0.588892	0.781336	3.04149	0	0.952998	0.00744829	-0.0277879	0.75438	0.620548	0.732891	0.708363	0.59569
Alcohol PC2	Citrate || id:met-c-849	IVW (FE)	13	-0.286588	0.261238	-0.798614	0.225438	0.272625	0.574271	3.05031	1	0.271059	0.273792	0.0953316	0.392933	-0.237336	0.418856	0.00300229	0.377633
Alcohol PC2	Concentration of small VLDL particles || id:met-c-930	IVW (FE)	13	-0.419014	0.293808	-0.994878	0.156849	0.153825	0.440162	3.05031	0	0.0850511	0.455905	-0.805075	0.402191	-0.446392	0.511804	-0.405329	0.406406
Alcohol PC2	Total cholesterol in LDL || id:met-c-895	IVW (FE)	11	-0.618906	0.353097	-1.31098	0.0731646	0.0796378	0.300674	2.26214	3	0.0348809	0.272577	-1.36422	0.53711	-0.53507	0.808345	-0.0440291	0.643214
Alcohol PC2	Alanine || id:met-c-840	IVW (FE)	13	-0.025954	0.256407	-0.528512	0.476604	0.919374	0.874535	3.05031	0	0.342454	0.398772	-0.258442	0.369751	-0.1787	0.422386	-0.466913	0.407722
Alcohol PC2	Omega-7, omega-9 and saturated fatty acids || id:met-c-857	IVW (FE)	13	-0.326241	0.352171	-1.0165	0.364015	0.354253	0.658154	3.05031	0	0.360269	0.61352	-0.57087	0.493749	-0.367547	0.654552	-0.422167	0.520252
Alcohol PC2	Leucine || id:met-c-897	IVW (FE)	13	-0.281336	0.259185	-0.789338	0.226666	0.277716	0.580161	3.05031	0	0.652703	0.326874	-0.306892	0.396835	-0.215057	0.400848	-0.0899302	0.442639
Alcohol PC2	Total cholesterol in large VLDL || id:met-c-886	IVW (FE)	13	-0.530177	0.292712	-1.10389	0.0435383	0.0701008	0.275158	3.05031	0	0.528952	0.48747	-0.562638	0.405902	-0.496042	0.493243	-0.398077	0.41391
Alcohol PC2	Total lipids in very large HDL || id:met-c-945	IVW (FE)	14	-0.0269228	0.284373	-0.584294	0.530448	0.924574	0.875247	3.04149	0	0.178413	0.083544	0.476274	0.501526	0.0636411	0.572199	0.0451682	0.482513
Alcohol PC2	Total lipids in medium LDL || id:met-c-906	IVW (FE)	12	0.330372	0.291194	-0.240368	0.901112	0.256566	0.552513	3.29983	1	0.613278	0.0551551	-0.038494	0.570966	0.816657	0.552687	0.287383	0.597402
Alcohol PC2	Phospholipids in very small VLDL || id:met-c-955	IVW (FE)	13	0.696896	0.308838	0.0915742	1.30222	0.0240386	0.141097	3.05031	1	0.368658	0.140547	0.0903505	0.496336	1.02161	0.526781	0.614267	0.50277
Alcohol PC2	Triglycerides in medium VLDL || id:met-c-915	IVW (FE)	13	-0.578617	0.295082	-1.15698	-0.000256602	0.0498942	0.224184	3.05031	0	0.0912588	0.418459	-0.895326	0.395613	-0.54604	0.514429	-0.0957417	0.45569
Alcohol PC2	Free cholesterol to esterified cholesterol ratio || id:met-c-853	IVW (FE)	13	1.88131	0.462502	0.974801	2.78781	4.74857e-05	0.00430279	3.05031	0	0.921155	0.000504066	0.0652864	0.877091	1.4418	0.846728	0.398704	0.903091
Alcohol PC2	Ratio of bisallylic groups to total fatty acids || id:met-c-845	IVW (FE)	13	0.527238	0.361911	-0.182108	1.23658	0.145167	0.427976	3.05031	0	0.255082	0.339113	0.757561	0.52498	0.539479	0.579963	0.441046	0.488592
Alcohol PC2	Glycerol || id:met-c-861	IVW (FE)	13	-0.0379283	0.290326	-0.606967	0.53111	0.89606	0.873219	3.05031	0	0.905695	0.469012	0.00587577	0.424235	0.0271592	0.495955	0.168022	0.453636
Alcohol PC2	Urea || id:met-c-939	IVW (FE)	14	-0.0321028	0.277993	-0.576969	0.512763	0.908064	0.873642	3.04149	0	0.151785	0.628856	0.401718	0.405924	0.00118671	0.493819	0.16376	0.402423
Alcohol PC2	Acetoacetate || id:met-c-838	IVW (FE)	14	-0.0041421	0.275078	-0.543294	0.53501	0.987986	0.879661	3.04149	0	0.392897	0.729217	0.23995	0.401073	0.0233434	0.512525	0.305773	0.417458
Alcohol PC2	Concentration of medium HDL particles || id:met-c-902	IVW (FE)	12	0.113477	0.288982	-0.452927	0.679881	0.694557	0.815767	3.13662	1	0.293451	0.238304	0.397946	0.45005	0.173314	0.538071	0.289914	0.404043
Alcohol PC2	Total lipids in medium VLDL || id:met-c-912	IVW (FE)	13	-0.616122	0.302701	-1.20942	-0.0228284	0.0418091	0.199391	3.05031	0	0.0508492	0.44182	-1.02156	0.401982	-0.610491	0.518569	-0.48424	0.443438
Alcohol PC2	Cholesterol esters in large LDL || id:met-c-881	IVW (FE)	11	-0.480052	0.357656	-1.18106	0.220953	0.179525	0.472942	2.26214	3	0.0375647	0.196816	-1.28264	0.560331	-0.156129	0.828178	-0.0192716	0.682273
Alcohol PC2	3-hydroxybutyrate || id:met-c-846	IVW (FE)	14	-0.0998118	0.254512	-0.598656	0.399032	0.694933	0.815767	3.04149	0	0.789025	0.503964	-0.00865284	0.371486	-0.141656	0.437388	-0.1926	0.359536
Alcohol PC2	Phospholipids in small VLDL || id:met-c-931	IVW (FE)	13	-0.199304	0.279819	-0.747748	0.349141	0.476304	0.741192	3.05031	0	0.135384	0.621392	-0.57188	0.393432	-0.231491	0.511287	-0.310835	0.393836
Alcohol PC2	Average number of methylene groups in a fatty acid chain || id:met-c-848	IVW (FE)	13	-0.727682	0.322844	-1.36046	-0.0949068	0.024198	0.141842	3.05031	0	0.736379	0.00853621	-0.36629	0.658907	-0.722165	0.634187	-0.25024	0.594485
Alcohol PC2	Phosphatidylcholine and other cholines || id:met-c-918	IVW (FE)	13	0.119733	0.347107	-0.560597	0.800062	0.730136	0.826777	3.05031	0	0.622331	0.230115	0.276895	0.571475	0.234657	0.610317	0.552228	0.578302
Alcohol PC2	Tyrosine || id:met-c-938	IVW (FE)	14	-0.423561	0.253792	-0.920994	0.0738718	0.0951316	0.33293	3.04149	0	0.185849	0.26895	0.0929525	0.382159	-0.418592	0.449725	-0.244232	0.421688
Alcohol PC2	Triglycerides in very large HDL || id:met-c-948	IVW (FE)	14	-0.712885	0.28871	-1.27876	-0.147014	0.0135412	0.095766	3.04149	0	0.233702	0.0308085	0.102705	0.530021	-0.170595	0.546383	0.226387	0.464417
Alcohol PC2	Total lipids in small VLDL || id:met-c-929	IVW (FE)	13	-0.35221	0.291506	-0.923562	0.219141	0.226953	0.526485	3.05031	0	0.08608	0.439866	-0.749656	0.402241	-0.373752	0.498633	-0.258083	0.430103
Alcohol PC2	Total cholesterol in small VLDL || id:met-c-927	IVW (FE)	13	-0.00981265	0.277969	-0.554631	0.535006	0.97184	0.878453	3.05031	0	0.0865975	0.286391	-0.495276	0.393548	0.0665822	0.498244	0.168243	0.449091
Alcohol PC2	Concentration of large HDL particles || id:met-c-878	IVW (FE)	13	0.722487	0.299441	0.135582	1.30939	0.0158312	0.106754	3.12048	1	0.161936	0.0846657	0.883795	0.49422	0.554634	0.519167	0.0638158	0.465409
Alcohol PC2	Total cholesterol in medium HDL || id:met-c-898	IVW (FE)	13	-0.235558	0.272284	-0.769234	0.298119	0.386974	0.682969	3.12048	1	0.126894	0.0314503	0.465836	0.505647	0.224966	0.541083	0.22225	0.443367
Alcohol PC2	Total phosphoglycerides || id:met-c-937	IVW (FE)	13	0.142787	0.347506	-0.538326	0.823899	0.681153	0.812118	3.05031	0	0.698306	0.195788	0.253261	0.58717	0.290041	0.60079	0.588948	0.56852
Alcohol PC2	Histidine || id:met-c-866	IVW (FE)	14	0.407353	0.281449	-0.144287	0.958993	0.147801	0.433184	3.04149	0	0.927295	0.524716	0.337228	0.405714	0.40688	0.502305	0.258483	0.460691
Alcohol PC2	Triglycerides in small VLDL || id:met-c-932	IVW (FE)	13	-0.507067	0.289982	-1.07543	0.0612977	0.0803575	0.30208	3.05031	0	0.132631	0.6959	-0.843969	0.396004	-0.559005	0.552733	-0.605812	0.410034
Alcohol PC2	Average number of double bonds in a fatty acid chain || id:met-c-851	IVW (FE)	13	0.000254357	0.318374	-0.623758	0.624267	0.999363	0.88346	3.05031	0	0.918341	0.0738196	0.0413106	0.598807	-0.156077	0.610566	-0.0284868	0.520234
Alcohol PC2	Free cholesterol in IDL || id:met-c-868	IVW (FE)	14	1.88132	0.39591	1.10533	2.6573	2.0154e-06	0.000963286	3.04149	0	0.619058	0.000473297	0.100166	0.693218	1.36666	0.674936	0.443346	0.606476
Alcohol PC2	Total cholesterol in medium LDL || id:met-c-904	IVW (FE)	12	0.358433	0.285931	-0.201992	0.918857	0.210001	0.511634	3.29983	2	0.470901	0.0340494	-0.138857	0.572553	0.838551	0.575868	0.16827	0.602682
Alcohol PC2	Phospholipids in medium VLDL || id:met-c-914	IVW (FE)	13	-0.367826	0.2862	-0.928777	0.193126	0.19872	0.495903	3.05031	0	0.0786697	0.480323	-0.777991	0.39595	-0.377667	0.512478	-0.319319	0.455979
Alcohol PC2	Cholesterol esters in large HDL || id:met-c-875	IVW (FE)	13	0.662447	0.296017	0.0822538	1.24264	0.0252296	0.145343	3.12048	1	0.130925	0.0837543	0.882319	0.485263	0.54711	0.546819	0.296794	0.460329
Alcohol PC2	Sphingomyelins || id:met-c-935	IVW (FE)	14	-0.32097	0.33613	-0.979785	0.337846	0.33963	0.647037	3.04149	0	0.90906	0.107331	-0.22406	0.625345	0.105356	0.6158	0.27319	0.628773
Alcohol PC2	Concentration of small HDL particles || id:met-c-922	IVW (FE)	13	0.0370131	0.285636	-0.522833	0.596859	0.896898	0.873219	3.05031	0	0.572826	0.894865	-0.12095	0.401836	0.0571434	0.577378	0.124205	0.437908
Alcohol PC2	Total lipids in small HDL || id:met-c-921	IVW (FE)	13	0.156869	0.286759	-0.405179	0.718917	0.58435	0.7809	3.05031	0	0.455931	0.914564	-0.068379	0.404729	0.186748	0.578053	0.287932	0.409212
Alcohol PC2	Total cholesterol in IDL || id:met-c-867	IVW (FE)	11	-0.268821	0.348604	-0.952086	0.414444	0.440627	0.721993	2.26214	3	0.0826286	0.113382	-1.03996	0.619142	0.202228	0.857639	0.287423	0.723261
Alcohol PC2	Triglycerides in large VLDL || id:met-c-892	IVW (FE)	13	-0.682268	0.300795	-1.27183	-0.0927089	0.0233163	0.138936	3.05031	0	0.197145	0.654521	-0.890109	0.395559	-0.680064	0.528281	-0.567729	0.410454
Alcohol PC2	22:6, docosahexaenoic acid || id:met-c-852	IVW (FE)	13	-0.496219	0.356593	-1.19514	0.202704	0.164058	0.450298	3.05031	0	0.978788	0.0477265	-0.274117	0.687172	-0.746749	0.729114	-0.01589	0.580825
Alcohol PC2	Total lipids in large HDL || id:met-c-877	IVW (FE)	13	0.743498	0.300748	0.154032	1.33296	0.0134298	0.0954437	3.12048	1	0.161087	0.0750929	0.8929	0.499762	0.561772	0.52616	0.404472	0.438403
Alcohol PC2	Free cholesterol in medium VLDL || id:met-c-911	IVW (FE)	13	-0.349907	0.285338	-0.909168	0.209355	0.220089	0.520814	3.05031	0	0.108244	0.387921	-0.704163	0.395618	-0.372334	0.495208	-0.434951	0.406006
Alcohol PC2	Total lipids in very large VLDL || id:met-c-949	IVW (FE)	12	-0.303022	0.290024	-0.87147	0.265425	0.296107	0.599506	3.30186	1	0.701789	0.933628	-0.172024	0.415269	-0.322121	0.577114	-0.0851715	0.463794
Alcohol PC2	Triglycerides in very small VLDL || id:met-c-956	IVW (FE)	13	-0.274787	0.289803	-0.842802	0.293227	0.343035	0.648468	3.05031	0	0.266582	0.817548	-0.541824	0.402964	-0.293419	0.568317	-0.172895	0.419888
Alcohol PC2	Mean diameter for HDL particles || id:met-c-865	IVW (FE)	12	-0.163378	0.289875	-0.731533	0.404777	0.573016	0.775492	3.13662	2	0.0215596	0.160349	0.627304	0.407178	0.0169515	0.55143	-0.243102	0.482789
Alcohol PC2	Concentration of very small VLDL particles || id:met-c-954	IVW (FE)	13	0.231881	0.28884	-0.334244	0.798007	0.422089	0.711287	3.05031	0	0.368532	0.479207	-0.0804374	0.403053	0.360223	0.504792	0.440785	0.475593
Alcohol PC2	Cholesterol esters in very large HDL || id:met-c-943	IVW (FE)	14	-0.0413609	0.274255	-0.578901	0.49618	0.880124	0.86777	3.04149	0	0.0819011	0.355878	0.489313	0.399801	-0.102385	0.471664	0.385016	0.470745
Alcohol PC2	Total cholesterol in HDL || id:met-c-864	IVW (FE)	13	0.173488	0.270097	-0.355903	0.702879	0.520668	0.756992	3.12048	1	0.0767559	0.463183	0.655092	0.392904	0.0728964	0.474769	0.13928	0.431227
Alcohol PC2	Concentration of IDL particles || id:met-c-870	IVW (FE)	13	1.12008	0.338848	0.455939	1.78422	0.000947887	0.0190158	3.05031	1	0.467905	0.0177367	0.115748	0.599503	1.19748	0.644063	0.408992	0.621783
Alcohol PC2	Free cholesterol in large LDL || id:met-c-882	IVW (FE)	13	1.11517	0.31859	0.490735	1.73961	0.000464674	0.0123991	3.27114	1	0.798351	0.00361485	0.162159	0.659284	1.20645	0.617564	0.394348	0.567979
Alcohol PC2	Total cholesterol in large LDL || id:met-c-880	IVW (FE)	11	-0.364652	0.338383	-1.02788	0.298578	0.281198	0.584629	2.26214	3	0.0324204	0.179229	-1.19755	0.537723	-0.163681	0.86579	-0.0473863	0.681384
Alcohol PC2	18:2, linoleic acid (LA) || id:met-c-893	IVW (FE)	13	-0.0105454	0.347674	-0.691987	0.670896	0.975803	0.878453	3.05031	0	0.783644	0.0979763	-0.124512	0.639109	0.393581	0.704144	0.593219	0.650418
Alcohol PC2	Total cholesterol in large HDL || id:met-c-874	IVW (FE)	13	0.710596	0.291708	0.138847	1.28234	0.0148515	0.10237	3.12048	1	0.122064	0.0534172	0.895695	0.491355	0.516691	0.527272	0.237286	0.449557
Alcohol PC2	Free cholesterol in large HDL || id:met-c-876	IVW (FE)	12	0.0551026	0.280824	-0.495312	0.605517	0.84444	0.859944	3.13662	2	0.0421688	0.304434	0.641085	0.395625	0.0778796	0.454347	0.157529	0.427408
Alcohol PC2	Phospholipids in large LDL || id:met-c-885	IVW (FE)	11	-0.229387	0.33369	-0.883419	0.424645	0.491815	0.750144	2.26214	3	0.0442194	0.207055	-1.06549	0.538225	-0.0478617	0.813814	-0.107562	0.638178
Alcohol PC2	Concentration of chylomicrons and largest VLDL particles || id:met-c-958	IVW (FE)	13	-0.651897	0.307579	-1.25475	-0.0490415	0.034053	0.17446	3.05031	0	0.765659	0.962043	-0.520929	0.407981	-0.686444	0.615449	-0.553277	0.425217
Alcohol PC2	Description of average fatty acid chain length, not actual carbon number || id:met-c-854	IVW (FE)	14	1.12709	0.377024	0.388121	1.86605	0.00279495	0.0347085	3.04149	0	0.925674	0.0343233	0.629337	0.711474	0.553237	0.716321	-0.35229	0.699516
Alcohol PC2	Mono-unsaturated fatty acids || id:met-c-916	IVW (FE)	13	-0.00991747	0.347177	-0.690384	0.670549	0.977211	0.878453	3.05031	0	0.342011	0.40309	-0.33842	0.50353	-0.0826396	0.632003	-0.404739	0.519699
Alcohol PC2	Cholesterol esters in large VLDL || id:met-c-887	IVW (FE)	13	-0.82552	0.317257	-1.44734	-0.203697	0.00926664	0.0775082	3.05031	0	0.420308	0.564878	-0.873352	0.404786	-0.81225	0.542542	-0.511604	0.422645
Alcohol PC2	Serum total triglycerides || id:met-c-934	IVW (FE)	13	-0.429432	0.286698	-0.991361	0.132497	0.134172	0.410483	3.05031	0	0.15782	0.54082	-0.716333	0.393523	-0.456642	0.513784	-0.369916	0.41132
Alcohol PC2	Other polyunsaturated fatty acids than 18:2 || id:met-c-917	IVW (FE)	13	-0.118093	0.347274	-0.798751	0.562565	0.733814	0.828998	3.05031	0	0.751573	0.215133	0.0462092	0.580944	-0.139393	0.567654	0.00456481	0.525398
Alcohol PC2	Total lipids in very small VLDL || id:met-c-953	IVW (FE)	13	0.353915	0.292188	-0.218774	0.926603	0.225797	0.525727	3.05031	0	0.418365	0.366119	0.00339116	0.429111	0.53844	0.501264	0.479103	0.462989
Alcohol PC2	Omega-3 fatty acids || id:met-c-855	IVW (FE)	13	-0.317478	0.351438	-1.0063	0.37134	0.366329	0.668896	3.05031	0	0.696091	0.185321	-0.0310376	0.59441	-0.325724	0.694003	-0.2524	0.539233
Alcohol PC2	Total cholesterol in small LDL || id:met-c-924	IVW (FE)	13	0.10346	0.27815	-0.441714	0.648634	0.709924	0.81889	3.05031	0	0.294466	0.00302611	-0.426076	0.61384	0.796099	0.608083	-0.151966	0.584797
Alcohol PC2	Cholesterol esters in medium LDL || id:met-c-905	IVW (FE)	12	0.435229	0.294849	-0.142674	1.01313	0.139914	0.419974	3.29983	1	0.541391	0.0531547	-0.0296158	0.566967	0.884529	0.562233	0.26435	0.576102
Alcohol PC2	Total lipids in large LDL || id:met-c-883	IVW (FE)	11	-0.477171	0.357652	-1.17817	0.223827	0.182146	0.47667	2.26214	3	0.0477817	0.241676	-1.238	0.560613	-0.23755	0.814989	-0.027947	0.620196
Alcohol PC2	Concentration of medium LDL particles || id:met-c-907	IVW (FE)	12	0.292613	0.290083	-0.275948	0.861175	0.313107	0.61978	3.29983	1	0.589576	0.0598503	-0.0641412	0.561519	0.775134	0.551165	0.293736	0.61096
Alcohol PC2	Total lipids in medium HDL || id:met-c-901	IVW (FE)	12	0.167127	0.289606	-0.4005	0.734755	0.563882	0.770486	3.13662	2	0.265107	0.222739	0.453046	0.451597	0.232155	0.541783	0.289995	0.42071
Alcohol PC2	Triglycerides in very large VLDL || id:met-c-952	IVW (FE)	12	-0.300461	0.284141	-0.857377	0.256454	0.290312	0.593923	3.30186	1	0.614466	0.87398	-0.123253	0.408369	-0.309158	0.524846	0.0123822	0.440825
Alcohol PC2	Serum total cholesterol || id:met-c-933	IVW (FE)	12	1.71846	0.456817	0.823102	2.61383	0.000168682	0.00855634	2.53	1	0.760277	0.33825	0.954634	0.559124	1.84497	0.801262	0.402101	0.690482
Alcohol PC2	Cholesterol esters in medium HDL || id:met-c-899	IVW (FE)	12	0.220086	0.290505	-0.349304	0.789475	0.448692	0.72683	3.13662	2	0.18148	0.230751	0.551067	0.438509	0.298068	0.541373	0.271053	0.457534
Alcohol PC2	Apolipoprotein B || id:met-c-843	IVW (FE)	13	-0.0449844	0.283662	-0.600962	0.510993	0.873996	0.867171	3.05031	0	0.215918	0.0634595	-0.460272	0.505865	0.397702	0.534181	-0.00466661	0.515477
Alcohol PC2	Lactate || id:met-c-894	IVW (FE)	13	0.437814	0.264273	-0.0801607	0.955789	0.0975853	0.337507	3.05031	0	0.346664	0.883121	0.160215	0.357065	0.477146	0.495192	0.0770828	0.433453
Alcohol PC2	Phospholipids in IDL || id:met-c-871	IVW (FE)	13	1.38107	0.357112	0.681128	2.08101	0.000110036	0.00703806	3.05031	1	0.451444	0.0195289	0.239821	0.592844	1.40269	0.677683	0.554387	0.625159
Alcohol PC2	Total cholesterol in very large HDL || id:met-c-942	IVW (FE)	14	-0.0857704	0.266441	-0.607995	0.436455	0.74752	0.834941	3.04149	0	0.0832884	0.3614	0.447457	0.390665	-0.137247	0.452855	0.184409	0.454855
Alcohol PC2	Concentration of large VLDL particles || id:met-c-890	IVW (FE)	13	-0.566646	0.302555	-1.15965	0.0263614	0.0610862	0.252076	3.05031	0	0.248184	0.735157	-0.777791	0.405606	-0.546268	0.54914	-0.392294	0.417821
Alcohol PC2	Pyruvate || id:met-c-920	IVW (FE)	13	0.262157	0.257953	-0.243431	0.767745	0.309488	0.616622	3.05031	0	0.715507	0.724866	0.126212	0.356781	0.335809	0.473863	0.563292	0.386271
Alcohol PC2	Isoleucine || id:met-c-873	IVW (FE)	13	-0.451728	0.265	-0.971129	0.0676725	0.088263	0.320176	3.05031	0	0.411794	0.338918	-0.522645	0.388632	-0.562177	0.438976	-0.580383	0.442789
Alcohol PC2	Free cholesterol in medium HDL || id:met-c-900	IVW (FE)	12	0.321725	0.285465	-0.237787	0.881237	0.259734	0.555948	3.13662	2	0.287493	0.183155	0.535524	0.458628	0.403859	0.542524	0.35505	0.427243
Alcohol PC2	Apolipoprotein A-I || id:met-c-842	IVW (FE)	12	-0.167491	0.296188	-0.748019	0.413037	0.57174	0.774414	3.13662	2	0.375722	0.176891	0.182408	0.487246	0.925363	1.07319	-0.531033	0.547604
Alcohol PC2	Valine || id:met-c-940	IVW (FE)	13	-0.304206	0.257802	-0.809498	0.201086	0.238001	0.53571	3.05031	0	0.825063	0.561337	-0.284352	0.354611	-0.305428	0.436276	-0.139425	0.397956
Alcohol PC2	Glycoprotein acetyls || id:met-c-863	IVW (FE)	13	-0.307049	0.289948	-0.875348	0.26125	0.28961	0.593885	3.05031	0	0.0361536	0.177083	-0.802072	0.401889	-0.250768	0.520919	-0.376359	0.422398
Alcohol PC2	Phospholipids in large HDL || id:met-c-879	IVW (FE)	13	0.727277	0.29963	0.140002	1.31455	0.0152138	0.104167	3.12048	1	0.145529	0.114306	0.913302	0.477141	0.604358	0.515987	0.382305	0.427238
Alcohol PC2	Free cholesterol in very large HDL || id:met-c-944	IVW (FE)	14	0.374014	0.272733	-0.160543	0.908571	0.170264	0.461126	3.04149	0	0.11027	0.0428222	0.745339	0.4856	0.582944	0.571069	0.0495489	0.486096
Alcohol PC2	Phospholipids in medium HDL || id:met-c-903	IVW (FE)	12	0.124982	0.281294	-0.426355	0.676319	0.656818	0.805096	3.13662	1	0.162424	0.306651	0.48451	0.404186	0.168336	0.463943	0.198378	0.404773
All PC1	Phenylalanine || id:met-c-919	IVW (FE)	140	-0.0792771	0.103529	-0.282193	0.123639	0.443824	0.723797	14.201	0	0.907869	0.230074	-0.0247479	0.0800831	-0.021029	0.0502709	0.0154559	0.073909
All PC1	Free cholesterol in small VLDL || id:met-c-928	IVW (FE)	137	-0.335481	0.10915	-0.549415	-0.121548	0.002115	0.0295905	13.9835	0	0.52414	0.00316009	-0.181387	0.0946581	-0.146164	0.0639979	-0.199147	0.0876867
All PC1	Mean diameter for LDL particles || id:met-c-896	IVW (FE)	139	-0.13509	0.112313	-0.355223	0.0850434	0.229054	0.527537	13.9189	0	0.100755	0.0524411	-0.174648	0.0907346	-0.0374547	0.0603772	-0.0966417	0.0798612
All PC1	Phospholipids in large VLDL || id:met-c-891	IVW (FE)	138	-0.301462	0.110794	-0.518618	-0.0843066	0.00650981	0.0611527	13.9321	0	0.453606	0.00825936	-0.0628051	0.0942753	-0.124328	0.0607312	-0.0931014	0.0817689
All PC1	Creatinine || id:met-c-850	IVW (FE)	140	0.240081	0.100788	0.0425355	0.437626	0.0172176	0.113568	14.201	0	0.119084	0.0567041	0.199393	0.0814173	0.115531	0.0543176	0.149348	0.0783696
All PC1	Glycoproteins || id:met-c-862	IVW (FE)	140	0.0358223	0.115461	-0.190481	0.262126	0.756368	0.839067	14.201	0	0.994001	0.789252	0.0142175	0.0857651	0.0170209	0.0565515	-0.0111068	0.0817372
All PC1	Phospholipids in very large VLDL || id:met-c-951	IVW (FE)	137	-0.328492	0.109886	-0.543868	-0.113116	0.00279527	0.0347085	13.9846	1	0.9778	0.00129331	-0.127245	0.09679	-0.134615	0.0630756	-0.0786781	0.0802045
All PC1	Phospholipids in very large HDL || id:met-c-947	IVW (FE)	140	-0.0510148	0.110706	-0.267998	0.165969	0.644932	0.802237	14.201	0	0.0693953	0.0457216	0.111733	0.0897074	-0.00943234	0.06188	0.129839	0.0844005
All PC1	Total lipids in chylomicrons and largest VLDL particles || id:met-c-957	IVW (FE)	138	-0.327496	0.113814	-0.550571	-0.10442	0.0040089	0.0447076	13.9321	0	0.95435	0.00454154	-0.125293	0.0977766	-0.122306	0.0625838	-0.0291942	0.0826964
All PC1	Average number of methylene groups per double bond || id:met-c-847	IVW (FE)	139	-0.0669484	0.134647	-0.330857	0.19696	0.619038	0.795699	13.9189	1	0.182987	0.333957	0.0830591	0.102154	-0.0123549	0.0654766	0.0719626	0.100021
All PC1	Albumin || id:met-c-841	IVW (FE)	140	-0.0683497	0.112406	-0.288665	0.151965	0.543146	0.76317	14.201	0	0.236823	0.128232	-0.112604	0.0887653	-0.0284845	0.0545331	-0.0577566	0.0846514
All PC1	Omega-6 fatty acids || id:met-c-856	IVW (FE)	137	-0.0745992	0.136008	-0.341175	0.191977	0.583355	0.7809	13.9835	1	0.451781	0.701935	-0.0916226	0.100642	-0.0334959	0.0665405	-0.0586365	0.097231
All PC1	Mean diameter for VLDL particles || id:met-c-941	IVW (FE)	138	-0.0546877	0.112376	-0.274944	0.165569	0.626506	0.798864	13.9321	0	0.492189	0.0668293	0.0281537	0.0906493	-0.0204916	0.062073	0.0358952	0.0838561
All PC1	Triglycerides in chylomicrons and largest VLDL particles || id:met-c-960	IVW (FE)	138	-0.327934	0.109204	-0.541974	-0.113894	0.00267383	0.0342045	13.9321	0	0.662885	0.00899627	-0.0977098	0.0928883	-0.13818	0.0596401	-0.149618	0.0791803
All PC1	Total lipids in large VLDL || id:met-c-889	IVW (FE)	138	-0.310806	0.11356	-0.533384	-0.0882284	0.00620153	0.0595428	13.9321	0	0.597728	0.0088059	-0.0828868	0.0962257	-0.12199	0.0627708	-0.0873694	0.0836098
All PC1	Triglycerides in IDL || id:met-c-872	IVW (FE)	137	-0.455113	0.113425	-0.677426	-0.2328	6.009e-05	0.00493123	13.9835	2	0.662639	0.129207	-0.151881	0.0894995	-0.202812	0.0549285	-0.185591	0.0853274
All PC1	Concentration of very large VLDL particles || id:met-c-950	IVW (FE)	137	-0.287833	0.114281	-0.511824	-0.0638432	0.0117805	0.0880264	14.0105	0	0.961351	0.0181281	-0.118585	0.0956484	-0.113024	0.062087	-0.0202991	0.0783052
All PC1	Glucose || id:met-c-859	IVW (FE)	140	-0.234173	0.102037	-0.434165	-0.0341801	0.0217344	0.132769	14.201	0	0.42989	0.778768	-0.144693	0.0758026	-0.0952828	0.0499543	-0.0959019	0.0757298
All PC1	Glutamine || id:met-c-860	IVW (FE)	139	0.0822232	0.102853	-0.119369	0.283815	0.424044	0.712925	13.9189	0	0.449648	0.144007	-0.0161752	0.0810191	0.0305906	0.0539945	-0.0165273	0.0765826
All PC1	Phospholipids in chylomicrons and largest VLDL particles || id:met-c-959	IVW (FE)	138	-0.364942	0.109143	-0.578863	-0.151021	0.000826699	0.017041	13.9321	0	0.884388	0.0139926	-0.134415	0.0919853	-0.151693	0.0579528	-0.129205	0.0793876
All PC1	Phospholipids in medium LDL || id:met-c-908	IVW (FE)	137	-0.435445	0.109182	-0.649442	-0.221449	6.65615e-05	0.00494207	13.9835	1	0.354449	0.127676	-0.239816	0.086268	-0.207507	0.0576108	-0.246661	0.0824587
All PC1	Acetate || id:met-c-839	IVW (FE)	140	0.0187462	0.101065	-0.17934	0.216833	0.852847	0.862042	14.201	0	0.0170801	0.323746	-0.139455	0.0756334	0.00330518	0.0491111	-0.103943	0.0773984
All PC1	Cholesterol esters in medium VLDL || id:met-c-910	IVW (FE)	136	-0.308547	0.113274	-0.530563	-0.0865303	0.00645151	0.060793	14.0367	1	0.801612	0.0156722	-0.142035	0.0947052	-0.131311	0.065102	-0.192353	0.0930461
All PC1	Concentration of medium VLDL particles || id:met-c-913	IVW (FE)	138	-0.270677	0.112868	-0.491899	-0.0494557	0.0164771	0.110085	13.9321	0	0.845937	0.0111314	-0.122481	0.0953071	-0.0964823	0.062633	-0.0523369	0.0859025
All PC1	Concentration of large LDL particles || id:met-c-884	IVW (FE)	138	-0.469007	0.11298	-0.690448	-0.247565	3.30703e-05	0.00381653	13.9698	0	0.64045	0.00154041	-0.222382	0.098969	-0.225865	0.0644771	-0.274275	0.0846601
All PC1	Total fatty acids || id:met-c-936	IVW (FE)	138	-0.158527	0.135451	-0.424011	0.106958	0.241856	0.53986	13.9321	1	0.559355	0.168273	-0.11385	0.106299	-0.0730836	0.0656541	-0.108097	0.0956433
All PC1	Triglycerides in small HDL || id:met-c-923	IVW (FE)	138	-0.235588	0.10903	-0.449287	-0.0218888	0.030714	0.162317	13.9321	1	0.745623	0.275745	-0.0736398	0.0838214	-0.112678	0.0530325	-0.0932205	0.0864046
All PC1	Concentration of small LDL particles || id:met-c-926	IVW (FE)	137	-0.468812	0.113306	-0.690892	-0.246732	3.50994e-05	0.00391439	13.9835	0	0.931239	0.020318	-0.180454	0.0942581	-0.215009	0.0633939	-0.247174	0.0843213
All PC1	Concentration of very large HDL particles || id:met-c-946	IVW (FE)	140	-0.0475412	0.110862	-0.264831	0.169749	0.668046	0.808129	14.201	0	0.21156	0.202617	0.0678074	0.0861152	-0.0104204	0.0537226	0.0769462	0.0828198
All PC1	Free cholesterol in large VLDL || id:met-c-888	IVW (FE)	137	-0.288483	0.109773	-0.503639	-0.073328	0.00858896	0.0733925	13.9846	1	0.960079	0.00347664	-0.110294	0.0950179	-0.119139	0.0627854	-0.0413906	0.0855804
All PC1	Ratio of bisallylic groups to double bonds || id:met-c-844	IVW (FE)	139	0.0344796	0.135074	-0.230266	0.299225	0.798519	0.850202	13.9189	0	0.909487	0.604992	0.00485052	0.100369	-0.00104338	0.0659094	-0.0447425	0.103053
All PC1	Total lipids in IDL || id:met-c-869	IVW (FE)	138	-0.494643	0.113136	-0.71639	-0.272897	1.2305e-05	0.00269201	13.9698	1	0.519373	0.00153166	-0.246742	0.0990312	-0.238697	0.0638403	-0.20146	0.084765
All PC1	Total lipids in small LDL || id:met-c-925	IVW (FE)	137	-0.464269	0.113248	-0.686235	-0.242303	4.13895e-05	0.00418649	13.9835	0	0.983577	0.0107792	-0.183062	0.0955412	-0.214152	0.0643969	-0.23529	0.0862355
All PC1	Total cholesterol in medium VLDL || id:met-c-909	IVW (FE)	137	-0.343661	0.10917	-0.557634	-0.129688	0.00164424	0.0260052	13.9835	1	0.923478	0.0189934	-0.143977	0.0912877	-0.149831	0.0610729	-0.168839	0.0887762
All PC1	Free cholesterol || id:met-c-858	IVW (FE)	139	-0.340878	0.133359	-0.602261	-0.0794944	0.0105855	0.0831584	14.2536	0	0.309416	0.00929965	-0.228932	0.11319	-0.197708	0.0726153	-0.195038	0.0943687
All PC1	Citrate || id:met-c-849	IVW (FE)	140	0.224008	0.100919	0.0262065	0.42181	0.0264407	0.148985	14.201	0	0.608127	0.018993	0.0547313	0.0844735	0.105552	0.0487096	0.128197	0.0754323
All PC1	Concentration of small VLDL particles || id:met-c-930	IVW (FE)	137	-0.334953	0.113028	-0.556488	-0.113418	0.00304207	0.0366267	13.9835	1	0.757279	0.00795399	-0.156979	0.0959468	-0.137899	0.0648895	-0.177002	0.0966239
All PC1	Total cholesterol in LDL || id:met-c-895	IVW (FE)	137	-0.398835	0.109031	-0.612537	-0.185134	0.000254197	0.00953025	13.9835	2	0.397211	0.0132717	-0.22139	0.0916595	-0.189028	0.0605502	-0.225283	0.0826052
All PC1	Alanine || id:met-c-840	IVW (FE)	139	0.0547042	0.101918	-0.145056	0.254464	0.591444	0.781654	13.9189	0	0.9043	0.00836925	0.0302105	0.086849	0.0294051	0.0568194	0.116577	0.0748024
All PC1	Omega-7, omega-9 and saturated fatty acids || id:met-c-857	IVW (FE)	138	-0.117392	0.135206	-0.382396	0.147612	0.385262	0.682375	13.9709	1	0.475823	0.152598	-0.108608	0.106607	-0.0741839	0.0655245	-0.0848677	0.100587
All PC1	Leucine || id:met-c-897	IVW (FE)	138	-0.0246579	0.101944	-0.224468	0.175152	0.808875	0.852912	13.9817	1	0.166019	0.00523269	-0.107123	0.0869401	-0.00555286	0.0558361	-0.0223245	0.0754932
All PC1	Total cholesterol in large VLDL || id:met-c-886	IVW (FE)	137	-0.253395	0.110624	-0.470218	-0.0365721	0.0219866	0.133373	13.9846	1	0.867425	0.0141977	-0.113425	0.0929611	-0.101385	0.0620291	-0.072374	0.087781
All PC1	Total lipids in very large HDL || id:met-c-945	IVW (FE)	140	-0.0674413	0.111379	-0.285743	0.150861	0.544837	0.764259	14.201	0	0.077981	0.132346	0.0983625	0.0876593	-0.0249064	0.0608406	0.112077	0.0818832
All PC1	Total lipids in medium LDL || id:met-c-906	IVW (FE)	137	-0.464344	0.113619	-0.687036	-0.241651	4.37248e-05	0.00429338	13.9835	1	0.751125	0.0125604	-0.209152	0.0954309	-0.217022	0.0642101	-0.254388	0.0852835
All PC1	Phospholipids in very small VLDL || id:met-c-955	IVW (FE)	138	-0.421396	0.113378	-0.643617	-0.199175	0.000201813	0.00889663	13.9698	1	0.697965	0.00816341	-0.197363	0.096327	-0.213741	0.0617276	-0.231765	0.0838781
All PC1	Triglycerides in medium VLDL || id:met-c-915	IVW (FE)	137	-0.273429	0.1098	-0.488637	-0.0582221	0.012765	0.0928432	13.9846	1	0.955196	0.0659767	-0.114082	0.0889063	-0.147846	0.0532353	-0.134267	0.0842505
All PC1	Free cholesterol to esterified cholesterol ratio || id:met-c-853	IVW (FE)	138	-0.321141	0.13538	-0.586486	-0.0557957	0.0176853	0.114807	13.9698	1	0.227103	0.00443214	-0.240888	0.116274	-0.164847	0.0758962	-0.251821	0.100795
All PC1	Ratio of bisallylic groups to total fatty acids || id:met-c-845	IVW (FE)	139	0.0943594	0.137441	-0.175025	0.363744	0.49237	0.750144	13.9189	0	0.863249	0.457563	0.0238984	0.10346	0.0119579	0.0669853	0.01282	0.102523
All PC1	Glycerol || id:met-c-861	IVW (FE)	139	0.120537	0.114225	-0.103345	0.344418	0.291309	0.594286	13.9189	0	0.374596	0.069935	0.114791	0.0925335	0.0301072	0.0606446	-0.0220775	0.0825495
All PC1	Urea || id:met-c-939	IVW (FE)	140	0.0680759	0.111917	-0.151282	0.287434	0.543009	0.76317	14.201	0	0.633383	0.0652606	0.0623803	0.0908639	0.0585072	0.0585667	0.0628786	0.0828205
All PC1	Acetoacetate || id:met-c-838	IVW (FE)	140	-0.0368478	0.111242	-0.254883	0.181187	0.740464	0.83305	14.201	0	0.484704	0.568186	-0.0616426	0.0825684	-0.0253822	0.0541675	-0.0998555	0.0755257
All PC1	Concentration of medium HDL particles || id:met-c-902	IVW (FE)	139	-0.0266196	0.112153	-0.246439	0.1932	0.812384	0.852912	13.9189	0	0.550851	0.516672	0.0291001	0.0831263	-0.0274786	0.0547919	-0.0132467	0.0813761
All PC1	Total lipids in medium VLDL || id:met-c-912	IVW (FE)	138	-0.289801	0.112729	-0.51075	-0.0688523	0.0101471	0.0811279	13.9321	0	0.972651	0.00244158	-0.112102	0.0979657	-0.123349	0.0632109	-0.108372	0.0909235
All PC1	Cholesterol esters in large LDL || id:met-c-881	IVW (FE)	138	-0.451322	0.112891	-0.672589	-0.230055	6.39234e-05	0.00494207	13.9698	1	0.472573	0.000776545	-0.235627	0.0998847	-0.21284	0.0662804	-0.257378	0.087669
All PC1	3-hydroxybutyrate || id:met-c-846	IVW (FE)	140	0.0707383	0.104898	-0.134863	0.276339	0.500089	0.750144	14.201	0	0.44211	0.741835	-0.0200743	0.0785557	0.0229973	0.0513284	0.0293787	0.0756713
All PC1	Phospholipids in small VLDL || id:met-c-931	IVW (FE)	137	-0.333039	0.109156	-0.546985	-0.119092	0.00228061	0.0309978	13.9835	1	0.69061	0.0182501	-0.161948	0.0912852	-0.139231	0.0613558	-0.201436	0.0853007
All PC1	Average number of methylene groups in a fatty acid chain || id:met-c-848	IVW (FE)	139	-0.14269	0.119592	-0.377089	0.0917097	0.232813	0.531269	13.9189	0	0.201864	0.00121709	0.0525953	0.105193	-0.0821079	0.0709948	-0.0464267	0.0899581
All PC1	Phosphatidylcholine and other cholines || id:met-c-918	IVW (FE)	139	0.0127801	0.134457	-0.250756	0.276316	0.924276	0.875247	13.9189	0	0.905563	0.0359286	-0.00553403	0.111128	-0.00717225	0.0755424	0.00534626	0.100258
All PC1	Tyrosine || id:met-c-938	IVW (FE)	140	0.0801554	0.10034	-0.116511	0.276822	0.424384	0.712945	14.201	0	0.831574	0.0112636	0.046567	0.0848905	0.0379761	0.0547776	0.13319	0.0735034
All PC1	Triglycerides in very large HDL || id:met-c-948	IVW (FE)	140	-0.263845	0.106834	-0.47324	-0.0544501	0.0135238	0.095766	14.201	0	0.120123	0.0015996	0.0134507	0.0933425	-0.137202	0.0583225	-0.0980124	0.0785271
All PC1	Total lipids in small VLDL || id:met-c-929	IVW (FE)	137	-0.322341	0.11327	-0.54435	-0.100333	0.0044302	0.0476948	13.9835	1	0.702429	0.00994132	-0.157594	0.0955841	-0.132654	0.0650032	-0.211248	0.0983578
All PC1	Total cholesterol in small VLDL || id:met-c-927	IVW (FE)	137	-0.333387	0.10931	-0.547636	-0.119139	0.00228907	0.0310159	13.9835	0	0.360535	0.00665925	-0.20093	0.093144	-0.151994	0.0632755	-0.207084	0.0866988
All PC1	Concentration of large HDL particles || id:met-c-878	IVW (FE)	140	0.00336196	0.110681	-0.213572	0.220296	0.975768	0.878453	14.201	0	0.168081	0.00217323	0.108631	0.0961223	0.00268728	0.0636343	0.115166	0.0829081
All PC1	Total cholesterol in medium HDL || id:met-c-898	IVW (FE)	140	0.0435331	0.106727	-0.165652	0.252718	0.683353	0.813435	14.201	0	0.400834	0.114569	0.0755242	0.0851928	0.0168555	0.0517046	0.0722098	0.0840766
All PC1	Total phosphoglycerides || id:met-c-937	IVW (FE)	139	-0.0668766	0.134591	-0.330675	0.196922	0.619268	0.795699	13.9189	0	0.810232	0.0207104	-0.0484665	0.112705	-0.0549027	0.0768565	-0.0920832	0.102721
All PC1	Histidine || id:met-c-866	IVW (FE)	140	0.19357	0.110786	-0.0235701	0.41071	0.0805947	0.302652	14.201	0	0.000652628	0.057553	-0.165249	0.0865807	0.0722238	0.0535149	-0.0472521	0.0805917
All PC1	Triglycerides in small VLDL || id:met-c-932	IVW (FE)	137	-0.27676	0.109652	-0.491679	-0.0618417	0.0116035	0.0875662	13.9846	1	0.532174	0.00149481	-0.157515	0.0959313	-0.111879	0.0640434	-0.137151	0.097617
All PC1	Average number of double bonds in a fatty acid chain || id:met-c-851	IVW (FE)	139	0.0787867	0.126686	-0.169518	0.327092	0.534004	0.760134	13.9189	0	0.702073	0.572445	0.00319285	0.0940469	0.0332905	0.0620154	-0.0533125	0.0898736
All PC1	Free cholesterol in IDL || id:met-c-868	IVW (FE)	139	-0.386365	0.107773	-0.597601	-0.17513	0.000337102	0.0107808	14.2536	0	0.582731	0.000434433	-0.195486	0.0967624	-0.195696	0.060364	-0.192689	0.0824619
All PC1	Total cholesterol in medium LDL || id:met-c-904	IVW (FE)	137	-0.390389	0.109199	-0.604419	-0.176359	0.000350202	0.0108798	13.9835	2	0.401975	0.037445	-0.21678	0.0896415	-0.189879	0.0593915	-0.248472	0.0849304
All PC1	Phospholipids in medium VLDL || id:met-c-914	IVW (FE)	137	-0.307576	0.109932	-0.523043	-0.092109	0.00514404	0.0524982	13.9846	1	0.710304	0.0651662	-0.150178	0.0889962	-0.150977	0.0576983	-0.174223	0.0868268
All PC1	Cholesterol esters in large HDL || id:met-c-875	IVW (FE)	140	0.0128836	0.110757	-0.2042	0.229967	0.907396	0.873642	14.201	0	0.211178	0.0112562	0.0995929	0.0933531	0.0140673	0.0619982	0.195719	0.0823852
All PC1	Sphingomyelins || id:met-c-935	IVW (FE)	140	-0.0516614	0.132814	-0.311977	0.208654	0.697294	0.816588	14.201	0	0.266141	0.0764299	-0.117286	0.107163	-0.0634825	0.0711795	-0.120513	0.0967555
All PC1	Concentration of small HDL particles || id:met-c-922	IVW (FE)	139	-0.0591584	0.112111	-0.278897	0.16058	0.597724	0.786608	13.9189	0	0.603219	0.962077	-0.0592803	0.083082	-0.0217037	0.0550695	-0.0271087	0.0821474
All PC1	Total lipids in small HDL || id:met-c-921	IVW (FE)	139	-0.075365	0.112731	-0.296318	0.145588	0.503789	0.750224	13.9189	0	0.57416	0.919729	-0.0687023	0.0832751	-0.031018	0.0552193	-0.0448752	0.0808344
All PC1	Total cholesterol in IDL || id:met-c-867	IVW (FE)	138	-0.502346	0.113113	-0.724047	-0.280644	8.95012e-06	0.00228986	13.9698	1	0.42807	0.000522483	-0.262053	0.10062	-0.236472	0.0657394	-0.202671	0.0888238
All PC1	Triglycerides in large VLDL || id:met-c-892	IVW (FE)	138	-0.334799	0.109661	-0.549734	-0.119865	0.00226527	0.0308858	13.9321	0	0.542933	0.0064779	-0.0869958	0.0937812	-0.139104	0.0609354	-0.0782273	0.0820848
All PC1	22:6, docosahexaenoic acid || id:met-c-852	IVW (FE)	139	0.0127542	0.134793	-0.251441	0.276949	0.924616	0.875247	13.9189	0	0.831997	0.0674646	-0.0136142	0.109496	-0.0146063	0.0740277	-0.0389426	0.101691
All PC1	Total lipids in large HDL || id:met-c-877	IVW (FE)	140	0.00474643	0.110691	-0.212208	0.221701	0.965797	0.878453	14.201	0	0.167283	0.00244768	0.109165	0.0959259	0.00673999	0.0635819	0.166694	0.0862541
All PC1	Free cholesterol in medium VLDL || id:met-c-911	IVW (FE)	136	-0.336967	0.110041	-0.552647	-0.121286	0.00219723	0.0302424	14.0367	2	0.714838	0.0874328	-0.161514	0.0881778	-0.145279	0.0583324	-0.161893	0.0926983
All PC1	Total lipids in very large VLDL || id:met-c-949	IVW (FE)	138	-0.28796	0.112749	-0.508948	-0.066972	0.0106496	0.0831584	13.9321	0	0.482496	0.00101138	-0.0571777	0.0994006	-0.102071	0.0651791	-0.00193217	0.0848481
All PC1	Triglycerides in very small VLDL || id:met-c-956	IVW (FE)	137	-0.408087	0.113381	-0.630314	-0.18586	0.00031913	0.0107111	13.9835	1	0.951297	0.0607478	-0.168242	0.0917116	-0.171934	0.0610607	-0.195799	0.0905856
All PC1	Mean diameter for HDL particles || id:met-c-865	IVW (FE)	139	0.0843994	0.113039	-0.137157	0.305955	0.45528	0.73016	13.9189	1	0.0583288	0.00963116	0.180063	0.0951159	0.0394371	0.0646991	0.173994	0.0871834
All PC1	Concentration of very small VLDL particles || id:met-c-954	IVW (FE)	137	-0.451082	0.113853	-0.674234	-0.22793	7.43342e-05	0.00521466	13.9835	1	0.624476	0.0919085	-0.217192	0.0908369	-0.214712	0.0551335	-0.264891	0.080869
All PC1	Cholesterol esters in very large HDL || id:met-c-943	IVW (FE)	140	-0.0734731	0.110756	-0.290555	0.143609	0.507089	0.75025	14.201	0	0.269404	0.095217	0.0496776	0.0886648	-0.0368902	0.0592044	0.129038	0.0818878
All PC1	Total cholesterol in HDL || id:met-c-864	IVW (FE)	140	-0.02531	0.106796	-0.23463	0.18401	0.812662	0.852912	14.201	0	0.148935	0.0402035	0.0924289	0.0875813	0.00262731	0.0580959	0.097111	0.0795082
All PC1	Concentration of IDL particles || id:met-c-870	IVW (FE)	138	-0.492116	0.113119	-0.71383	-0.270402	1.35883e-05	0.00269201	13.9698	1	0.608422	0.00284912	-0.235136	0.0980259	-0.24027	0.0628523	-0.234076	0.0840816
All PC1	Free cholesterol in large LDL || id:met-c-882	IVW (FE)	139	-0.396685	0.107219	-0.606833	-0.186536	0.000215792	0.00911453	14.2536	0	0.55099	0.00382139	-0.202434	0.0928599	-0.188024	0.0598868	-0.175676	0.0870915
All PC1	Total cholesterol in large LDL || id:met-c-880	IVW (FE)	138	-0.451709	0.108863	-0.665081	-0.238338	3.33444e-05	0.00381653	13.9698	1	0.427972	0.00769638	-0.238913	0.0928024	-0.209853	0.06111	-0.231229	0.0816509
All PC1	18:2, linoleic acid (LA) || id:met-c-893	IVW (FE)	137	-0.0655625	0.135637	-0.331411	0.200287	0.628836	0.798942	13.9835	1	0.36097	0.364233	-0.102041	0.102313	-0.0422787	0.0660847	-0.0741886	0.0962963
All PC1	Total cholesterol in large HDL || id:met-c-874	IVW (FE)	139	0.0268425	0.107238	-0.183345	0.237029	0.80235	0.851606	14.2162	1	0.172571	0.0318303	0.108384	0.0883274	0.0344962	0.0584181	0.215648	0.0815989
All PC1	Free cholesterol in large HDL || id:met-c-876	IVW (FE)	138	0.0545212	0.108661	-0.158454	0.267496	0.615839	0.794041	13.9321	2	0.0868923	0.0332675	0.145148	0.0888338	0.0253703	0.059576	0.135295	0.0821905
All PC1	Phospholipids in large LDL || id:met-c-885	IVW (FE)	138	-0.475415	0.109008	-0.68907	-0.26176	1.29289e-05	0.00269201	13.9698	1	0.535306	0.0316306	-0.235138	0.0901227	-0.223985	0.0586761	-0.228104	0.0837158
All PC1	Concentration of chylomicrons and largest VLDL particles || id:met-c-958	IVW (FE)	137	-0.250711	0.115116	-0.476337	-0.025084	0.0294133	0.157766	13.9368	1	0.46879	0.0826224	-0.0471849	0.0920379	-0.0973807	0.0556125	-0.0605162	0.0806195
All PC1	Description of average fatty acid chain length, not actual carbon number || id:met-c-854	IVW (FE)	140	-0.144346	0.132821	-0.404676	0.115983	0.277138	0.579272	14.201	0	0.883892	0.428742	-0.0471434	0.100107	-0.039527	0.0647053	-0.0155605	0.0933551
All PC1	Mono-unsaturated fatty acids || id:met-c-916	IVW (FE)	137	-0.234256	0.135522	-0.499878	0.0313666	0.0838898	0.309878	13.9846	2	0.814243	0.308899	-0.114386	0.103468	-0.112282	0.0658612	-0.0561914	0.0993988
All PC1	Cholesterol esters in large VLDL || id:met-c-887	IVW (FE)	137	-0.210778	0.113788	-0.433803	0.0122473	0.063973	0.259806	13.9846	1	0.975203	0.00329136	-0.0810708	0.0984064	-0.0924941	0.0651389	-0.0517943	0.0925619
All PC1	Serum total triglycerides || id:met-c-934	IVW (FE)	137	-0.328815	0.109135	-0.54272	-0.114909	0.00258758	0.0336771	13.9846	1	0.845752	0.00685051	-0.145177	0.093258	-0.14711	0.0621243	-0.131583	0.0877893
All PC1	Other polyunsaturated fatty acids than 18:2 || id:met-c-917	IVW (FE)	139	-0.14544	0.134872	-0.409789	0.11891	0.280877	0.584629	13.9189	0	0.53847	0.152511	-0.111431	0.106413	-0.0601639	0.0654057	-0.131952	0.100461
All PC1	Total lipids in very small VLDL || id:met-c-953	IVW (FE)	137	-0.468889	0.113547	-0.691441	-0.246336	3.63606e-05	0.00395367	13.9835	1	0.534458	0.0346586	-0.233908	0.0931069	-0.219669	0.0603491	-0.256401	0.0862826
All PC1	Omega-3 fatty acids || id:met-c-855	IVW (FE)	139	0.00975418	0.135019	-0.254882	0.274391	0.942408	0.878327	13.9189	0	0.374133	0.135541	-0.073288	0.107282	0.0159875	0.0727891	0.00935119	0.0980624
All PC1	Total cholesterol in small LDL || id:met-c-924	IVW (FE)	137	-0.386973	0.109003	-0.600618	-0.173328	0.000385041	0.0112792	13.9835	0	0.530871	0.00128509	-0.200938	0.0958394	-0.189464	0.0640811	-0.232147	0.0821073
All PC1	Cholesterol esters in medium LDL || id:met-c-905	IVW (FE)	137	-0.443055	0.113267	-0.665057	-0.221052	9.16829e-05	0.00623071	13.9835	1	0.639887	0.00778829	-0.212287	0.0961152	-0.20955	0.0651262	-0.266726	0.0878843
All PC1	Total lipids in large LDL || id:met-c-883	IVW (FE)	138	-0.464291	0.112966	-0.685705	-0.242877	3.95665e-05	0.00415227	13.9698	1	0.575385	0.00107305	-0.227992	0.0995086	-0.220886	0.0651114	-0.273242	0.0873587
All PC1	Concentration of medium LDL particles || id:met-c-907	IVW (FE)	137	-0.483629	0.113594	-0.706274	-0.260985	2.06701e-05	0.00320443	13.9835	1	0.719401	0.0137159	-0.220118	0.0954315	-0.227165	0.0639981	-0.228394	0.0859855
All PC1	Total lipids in medium HDL || id:met-c-901	IVW (FE)	139	-0.00811851	0.112116	-0.227867	0.21163	0.942274	0.878327	13.9189	1	0.53845	0.494085	0.0379407	0.0831589	-0.0200487	0.0547557	-0.00606276	0.0838255
All PC1	Triglycerides in very large VLDL || id:met-c-952	IVW (FE)	138	-0.323616	0.109615	-0.538461	-0.108772	0.00315407	0.0373796	13.9321	0	0.572156	0.00053748	-0.0830568	0.0976611	-0.132047	0.0629006	-0.0250648	0.0830475
All PC1	Serum total cholesterol || id:met-c-933	IVW (FE)	137	-0.491385	0.110084	-0.70715	-0.275621	8.05456e-06	0.00218953	13.9835	2	0.916922	0.000966591	-0.202029	0.0971185	-0.232216	0.0642128	-0.231537	0.082508
All PC1	Cholesterol esters in medium HDL || id:met-c-899	IVW (FE)	140	0.110662	0.110854	-0.106611	0.327935	0.318148	0.624441	14.201	0	0.490642	0.286007	0.0923732	0.0850146	0.0261133	0.0538432	0.0479509	0.0848312
All PC1	Apolipoprotein B || id:met-c-843	IVW (FE)	137	-0.415168	0.111469	-0.633647	-0.196689	0.000195685	0.00879913	13.9835	0	0.350319	0.00246889	-0.237019	0.0967232	-0.19895	0.0647774	-0.360228	0.0842398
All PC1	Lactate || id:met-c-894	IVW (FE)	139	0.119626	0.101801	-0.0799039	0.319155	0.239956	0.536664	13.9189	0	0.0460705	0.958984	0.171503	0.0753659	0.0438232	0.0500761	0.0433864	0.0740749
All PC1	Phospholipids in IDL || id:met-c-871	IVW (FE)	138	-0.444155	0.109046	-0.657886	-0.230424	4.63947e-05	0.00429338	13.9698	1	0.555011	0.00625886	-0.220846	0.0934284	-0.214292	0.0584722	-0.191499	0.0818355
All PC1	Total cholesterol in very large HDL || id:met-c-942	IVW (FE)	140	-0.0995376	0.106711	-0.308692	0.109616	0.350936	0.65509	14.201	0	0.183739	0.173746	0.0498913	0.0835856	-0.0487664	0.0570778	0.12196	0.0782108
All PC1	Concentration of large VLDL particles || id:met-c-890	IVW (FE)	138	-0.288914	0.113716	-0.511797	-0.0660299	0.0110645	0.0851749	13.9321	0	0.825052	0.0243476	-0.0986066	0.0943392	-0.114436	0.0615017	-0.0598876	0.0854021
All PC1	Pyruvate || id:met-c-920	IVW (FE)	139	-0.0904367	0.101621	-0.289615	0.108741	0.373499	0.675783	13.9189	0	0.253257	0.0389701	0.0405409	0.0831304	-0.0415425	0.0538523	-0.0783437	0.0758601
All PC1	Isoleucine || id:met-c-873	IVW (FE)	139	0.0835722	0.101723	-0.115804	0.282949	0.411323	0.703379	13.9189	0	0.365619	0.00241124	-0.0313808	0.0883193	0.0424224	0.0560565	0.0114273	0.0758008
All PC1	Free cholesterol in medium HDL || id:met-c-900	IVW (FE)	140	-0.0147702	0.106584	-0.223675	0.194134	0.889783	0.871365	14.201	0	0.414135	0.060132	0.0514363	0.0868352	-0.0162463	0.0515539	0.0351861	0.0796307
All PC1	Apolipoprotein A-I || id:met-c-842	IVW (FE)	139	-0.154708	0.11428	-0.378696	0.0692805	0.175812	0.468839	13.9189	1	0.274223	0.0466293	0.0201901	0.0931893	-0.069776	0.0637021	-0.00667073	0.0886693
All PC1	Valine || id:met-c-940	IVW (FE)	138	-0.0327692	0.101385	-0.231484	0.165946	0.746533	0.834941	13.9817	0	0.213728	0.0514319	-0.0955764	0.0821326	-0.00212342	0.054921	-0.0169687	0.071773
All PC1	Glycoprotein acetyls || id:met-c-863	IVW (FE)	138	-0.293724	0.112472	-0.514168	-0.073279	0.00901373	0.0760378	13.9867	0	0.934887	0.00271743	-0.122492	0.0978277	-0.10938	0.0655195	-0.0956059	0.081002
All PC1	Phospholipids in large HDL || id:met-c-879	IVW (FE)	140	0.00291559	0.110624	-0.213908	0.219739	0.978974	0.878453	14.201	0	0.179064	0.00137002	0.106512	0.0968456	-0.00222265	0.0637453	0.105289	0.0867122
All PC1	Free cholesterol in very large HDL || id:met-c-944	IVW (FE)	140	-0.117923	0.106812	-0.327275	0.0914289	0.269584	0.569741	14.201	0	0.0640152	0.19435	0.0769838	0.0827841	-0.0523858	0.0574738	0.111932	0.0798339
All PC1	Phospholipids in medium HDL || id:met-c-903	IVW (FE)	139	-0.0775222	0.108201	-0.289596	0.134552	0.473704	0.740429	13.9189	0	0.467098	0.297318	0.017295	0.0830106	-0.0385397	0.0527098	0.0371345	0.0779619
All PC2	Phenylalanine || id:met-c-919	IVW (FE)	140	-0.439385	0.15257	-0.738423	-0.140348	0.0039781	0.0445318	6.66533	0	0.975191	0.354488	-0.184586	0.114762	-0.210665	0.0907365	-0.235125	0.113814
All PC2	Free cholesterol in small VLDL || id:met-c-928	IVW (FE)	137	0.0936916	0.165	-0.229708	0.417091	0.570151	0.773491	6.29212	0	0.771159	0.000870703	0.0675822	0.148062	0.0555748	0.120587	0.0154687	0.132291
All PC2	Mean diameter for LDL particles || id:met-c-896	IVW (FE)	139	-0.0523906	0.169754	-0.385108	0.280327	0.757605	0.839496	6.24335	0	0.248239	0.0457936	0.101419	0.139383	0.00120467	0.112162	-0.0362257	0.128974
All PC2	Phospholipids in large VLDL || id:met-c-891	IVW (FE)	138	-0.158567	0.16647	-0.484849	0.167715	0.340831	0.647799	6.2474	0	0.630606	0.00350694	-0.00748715	0.145123	-0.0435773	0.115136	0.108288	0.133714
All PC2	Creatinine || id:met-c-850	IVW (FE)	140	-0.254538	0.147971	-0.544562	0.0354865	0.0853997	0.312737	6.66533	0	0.848477	0.0414937	-0.118546	0.120808	-0.172799	0.0969258	-0.0847615	0.124219
All PC2	Glycoproteins || id:met-c-862	IVW (FE)	140	0.379674	0.169761	0.0469427	0.712406	0.0253176	0.145392	6.66533	0	0.576584	0.858822	0.213449	0.125125	0.182333	0.102971	0.166494	0.125453
All PC2	Phospholipids in very large VLDL || id:met-c-951	IVW (RE)	137	-0.114063	0.247016	-0.598214	0.370088	0.644988	0.802237	6.28917	1	0.309705	0.000370611	0.0687116	0.1498	-0.00451242	0.119164	0.0612268	0.132505
All PC2	Phospholipids in very large HDL || id:met-c-947	IVW (FE)	140	0.347564	0.163715	0.0266821	0.668445	0.0337556	0.173747	6.66533	0	0.68775	0.0656138	0.178448	0.13205	0.142543	0.111536	0.0405324	0.133647
All PC2	Total lipids in chylomicrons and largest VLDL particles || id:met-c-957	IVW (FE)	138	-0.255492	0.171933	-0.592481	0.0814965	0.13728	0.415454	6.2474	0	0.116453	0.00189543	0.0817286	0.14975	-0.0903865	0.117982	0.0460375	0.138851
All PC2	Average number of methylene groups per double bond || id:met-c-847	IVW (FE)	139	0.401425	0.203955	0.00167318	0.801177	0.0490446	0.221281	6.24335	1	0.925386	0.397432	0.151214	0.155461	0.198105	0.12283	0.129183	0.15968
All PC2	Albumin || id:met-c-841	IVW (FE)	140	-0.317798	0.166138	-0.643428	0.0078312	0.0557656	0.240361	6.66533	0	0.0386968	0.16153	0.0692963	0.128098	-0.216351	0.0989082	-0.0614563	0.137956
All PC2	Omega-6 fatty acids || id:met-c-856	IVW (FE)	137	0.258492	0.205467	-0.144224	0.661207	0.208367	0.510272	6.29212	1	0.279969	0.724193	0.233488	0.154042	0.153074	0.125644	0.11589	0.151822
All PC2	Mean diameter for VLDL particles || id:met-c-941	IVW (FE)	138	-0.207117	0.170071	-0.540457	0.126222	0.22329	0.523594	6.2474	0	0.701424	0.0735922	-0.0418248	0.13795	-0.0873118	0.11702	-0.0111751	0.140895
All PC2	Triglycerides in chylomicrons and largest VLDL particles || id:met-c-960	IVW (FE)	138	-0.247366	0.16575	-0.572236	0.0775041	0.135593	0.412701	6.2474	0	0.593009	0.00357282	-0.0352055	0.144292	-0.0759964	0.114738	0.0349195	0.134543
All PC2	Total lipids in large VLDL || id:met-c-889	IVW (FE)	138	-0.199651	0.171477	-0.535746	0.136443	0.2443	0.540742	6.2474	0	0.310638	0.00389139	0.0375559	0.148293	-0.0951684	0.119261	-0.0061587	0.144614
All PC2	Triglycerides in IDL || id:met-c-872	IVW (FE)	138	0.288984	0.170152	-0.0445137	0.622482	0.0894345	0.322008	6.28771	1	0.215364	0.00707276	0.247679	0.146177	0.134717	0.114823	0.254281	0.138946
All PC2	Concentration of very large VLDL particles || id:met-c-950	IVW (FE)	137	-0.276204	0.172942	-0.61517	0.0627624	0.110246	0.36271	6.2823	0	0.210913	0.0110115	0.0323704	0.146478	-0.11379	0.117228	-0.00408847	0.146003
All PC2	Glucose || id:met-c-859	IVW (FE)	140	0.181303	0.148712	-0.110173	0.472778	0.222786	0.523594	6.66533	0	0.0629842	0.703871	0.229721	0.109678	0.0885833	0.0895464	0.0958895	0.117344
All PC2	Glutamine || id:met-c-860	IVW (FE)	139	-0.0691397	0.154426	-0.371814	0.233534	0.654354	0.804651	6.24335	0	0.966194	0.138724	-0.0316015	0.122756	-0.0196543	0.100634	0.0301004	0.117375
All PC2	Phospholipids in chylomicrons and largest VLDL particles || id:met-c-959	IVW (FE)	138	-0.21396	0.164791	-0.536951	0.109031	0.19416	0.490691	6.2474	0	0.347733	0.0041067	0.0206003	0.142914	-0.0649299	0.111966	0.0760691	0.129106
All PC2	Phospholipids in medium LDL || id:met-c-908	IVW (FE)	137	0.166475	0.164302	-0.155557	0.488506	0.310952	0.618124	6.29212	1	0.0209831	0.0299053	0.303079	0.134969	0.0740611	0.111072	0.198992	0.135021
All PC2	Acetate || id:met-c-839	IVW (FE)	140	-0.0465916	0.148427	-0.337508	0.244325	0.753595	0.837639	6.66533	0	0.0415564	0.324758	0.151316	0.110984	-0.064754	0.0881661	0.160021	0.117503
All PC2	Cholesterol esters in medium VLDL || id:met-c-910	IVW (FE)	136	-0.0394274	0.170412	-0.373434	0.294579	0.817031	0.853095	6.33452	1	0.451831	0.00635446	0.0689169	0.147378	-0.0198747	0.121859	-0.000941056	0.140269
All PC2	Concentration of medium VLDL particles || id:met-c-913	IVW (FE)	138	-0.242726	0.170629	-0.577159	0.0917073	0.154871	0.442282	6.2474	0	0.0813558	0.00672702	0.0992345	0.145008	-0.0979087	0.117638	-0.0900381	0.139221
All PC2	Concentration of large LDL particles || id:met-c-884	IVW (RE)	138	0.359651	0.270754	-0.171027	0.890328	0.186277	0.480827	6.28771	0	0.0503235	0.000225465	0.376263	0.153439	0.144305	0.12418	0.332004	0.143402
All PC2	Total fatty acids || id:met-c-936	IVW (FE)	137	0.110098	0.204762	-0.291237	0.511432	0.590795	0.781336	6.28917	2	0.250509	0.375577	0.180305	0.155903	0.0778113	0.123023	0.0727762	0.155606
All PC2	Triglycerides in small HDL || id:met-c-923	IVW (FE)	138	-0.101805	0.164782	-0.424778	0.221168	0.536697	0.760692	6.2474	1	0.759372	0.204978	-0.0107549	0.129347	-0.0565648	0.0986849	0.0456933	0.130454
All PC2	Concentration of small LDL particles || id:met-c-926	IVW (FE)	137	0.225458	0.170449	-0.108622	0.559537	0.185925	0.480489	6.29212	0	0.110661	0.00282798	0.264723	0.148075	0.122964	0.122101	0.243724	0.139681
All PC2	Concentration of very large HDL particles || id:met-c-946	IVW (FE)	140	0.268565	0.163791	-0.0524656	0.589595	0.101072	0.343557	6.66533	0	0.425449	0.236028	0.184614	0.126107	0.116554	0.0967861	0.0244245	0.125267
All PC2	Free cholesterol in large VLDL || id:met-c-888	IVW (FE)	137	-0.0262737	0.165478	-0.35061	0.298063	0.873846	0.867171	6.28917	1	0.518355	0.0013477	0.0619962	0.147016	0.0258296	0.117959	0.0550258	0.131748
All PC2	Ratio of bisallylic groups to double bonds || id:met-c-844	IVW (FE)	139	-0.589679	0.205272	-0.992013	-0.187345	0.00407027	0.0450464	6.24335	0	0.342214	0.755079	-0.353418	0.153131	-0.299298	0.125211	-0.212948	0.154829
All PC2	Total lipids in IDL || id:met-c-869	IVW (RE)	138	0.354371	0.275274	-0.185167	0.893909	0.200148	0.497762	6.28771	1	0.0331428	0.000162525	0.395507	0.153852	0.141638	0.123128	0.26077	0.130869
All PC2	Total lipids in small LDL || id:met-c-925	IVW (FE)	137	0.197578	0.17034	-0.136288	0.531444	0.246088	0.541941	6.29212	0	0.105898	0.00133281	0.25828	0.149875	0.103339	0.123645	0.237848	0.134298
All PC2	Total cholesterol in medium VLDL || id:met-c-909	IVW (FE)	136	0.0260781	0.164493	-0.296327	0.348483	0.874034	0.867171	6.33452	2	0.826762	0.0270957	0.0331013	0.138532	0.00639845	0.114906	0.0514567	0.132728
All PC2	Free cholesterol || id:met-c-858	IVW (FE)	139	0.432338	0.196612	0.0469788	0.817696	0.027882	0.153896	6.71241	0	0.488797	0.00686467	0.255947	0.168333	0.284226	0.133047	0.178409	0.165671
All PC2	Citrate || id:met-c-849	IVW (FE)	139	-0.124135	0.149878	-0.417897	0.169626	0.407534	0.70068	6.55819	1	0.291535	0.0491552	-0.146052	0.121792	-0.131941	0.0884258	-0.120682	0.116102
All PC2	Concentration of small VLDL particles || id:met-c-930	IVW (FE)	137	-0.0672548	0.17025	-0.400944	0.266434	0.692816	0.815767	6.29212	1	0.624569	0.0025622	0.0298491	0.149486	-0.0501433	0.121959	0.0326834	0.138152
All PC2	Total cholesterol in LDL || id:met-c-895	IVW (FE)	137	0.266158	0.16435	-0.0559674	0.588284	0.105348	0.353277	6.29212	2	0.0268403	0.00317876	0.340759	0.141676	0.105438	0.114916	0.113007	0.135506
All PC2	Alanine || id:met-c-840	IVW (FE)	139	-0.628042	0.154656	-0.931169	-0.324916	4.88866e-05	0.00433933	6.24335	0	0.987113	0.0410264	-0.248583	0.127281	-0.255116	0.104972	-0.303783	0.122344
All PC2	Omega-7, omega-9 and saturated fatty acids || id:met-c-857	IVW (FE)	138	0.14631	0.204021	-0.253572	0.546192	0.473293	0.740216	6.28478	1	0.259509	0.14886	0.197235	0.162622	0.0824269	0.121228	0.103648	0.156985
All PC2	Leucine || id:met-c-897	IVW (FE)	138	-0.362052	0.153686	-0.663277	-0.0608267	0.0184836	0.118398	6.25649	1	0.373899	0.0093199	-0.0518181	0.13068	-0.136277	0.102928	-0.0561239	0.12311
All PC2	Total cholesterol in large VLDL || id:met-c-886	IVW (FE)	137	-0.00534265	0.166753	-0.332179	0.321494	0.974441	0.878453	6.28917	1	0.484815	0.00750453	0.0741811	0.143941	0.0104266	0.116006	0.0549306	0.128143
All PC2	Total lipids in very large HDL || id:met-c-945	IVW (FE)	140	0.276095	0.164209	-0.045755	0.597945	0.0926927	0.328037	6.66533	0	0.980488	0.156419	0.108815	0.129459	0.140058	0.109368	0.144414	0.135786
All PC2	Total lipids in medium LDL || id:met-c-906	IVW (FE)	137	0.291529	0.170681	-0.0430051	0.626062	0.0876294	0.31892	6.29212	1	0.0827217	0.00194089	0.30661	0.148949	0.135452	0.122546	0.140853	0.138394
All PC2	Phospholipids in very small VLDL || id:met-c-955	IVW (RE)	139	0.0682856	0.295405	-0.510707	0.647279	0.817533	0.853095	6.71241	0	0.275568	0.000266188	0.149081	0.147324	0.0769517	0.114834	0.181058	0.143859
All PC2	Triglycerides in medium VLDL || id:met-c-915	IVW (FE)	137	-0.128418	0.165597	-0.452988	0.196153	0.438054	0.720128	6.28917	1	0.929516	0.0371999	-0.041036	0.13774	-0.0301462	0.10987	0.0459392	0.146518
All PC2	Free cholesterol to esterified cholesterol ratio || id:met-c-853	IVW (FE)	138	0.642607	0.205137	0.240538	1.04468	0.00173282	0.0266316	6.28771	1	0.236421	0.00613883	0.404474	0.177275	0.276097	0.143623	0.190758	0.15808
All PC2	Ratio of bisallylic groups to total fatty acids || id:met-c-845	IVW (FE)	139	-0.427085	0.207333	-0.833459	-0.0207122	0.0394083	0.191725	6.24335	0	0.60333	0.529677	-0.234875	0.154907	-0.217846	0.125492	-0.206329	0.154214
All PC2	Glycerol || id:met-c-861	IVW (FE)	139	-0.21667	0.171349	-0.552514	0.119174	0.206052	0.507564	6.24335	0	0.438919	0.0715605	-0.00332782	0.139598	-0.117484	0.112334	0.0886962	0.13577
All PC2	Urea || id:met-c-939	IVW (FE)	140	-0.243754	0.16527	-0.567684	0.0801751	0.140244	0.420616	6.66533	0	0.716447	0.0752466	-0.133852	0.132928	-0.0911744	0.105962	-0.0358132	0.130856
All PC2	Acetoacetate || id:met-c-838	IVW (FE)	140	0.113569	0.164441	-0.208735	0.435872	0.489794	0.750144	6.66533	0	0.534981	0.575187	0.10367	0.121566	0.0851218	0.0984207	0.154214	0.129377
All PC2	Concentration of medium HDL particles || id:met-c-902	IVW (FE)	139	-0.107699	0.169597	-0.440108	0.22471	0.525409	0.759072	6.24335	0	0.175222	0.523401	0.0854878	0.126617	-0.0606984	0.103225	-0.0429823	0.130742
All PC2	Total lipids in medium VLDL || id:met-c-912	IVW (FE)	137	-0.175848	0.170331	-0.509696	0.158001	0.301891	0.606708	6.28917	1	0.466319	0.00730526	0.0129959	0.146262	-0.102703	0.117495	-0.0107326	0.137503
All PC2	Cholesterol esters in large LDL || id:met-c-881	IVW (RE)	138	0.371264	0.259766	-0.137877	0.880405	0.155216	0.442722	6.28771	1	0.0531167	0.000136562	0.379918	0.154507	0.154511	0.126087	0.217984	0.137865
All PC2	3-hydroxybutyrate || id:met-c-846	IVW (FE)	140	0.198827	0.152587	-0.100243	0.497898	0.19256	0.489306	6.66533	0	0.992669	0.761884	0.0823858	0.112876	0.104181	0.091866	0.138807	0.118691
All PC2	Phospholipids in small VLDL || id:met-c-931	IVW (FE)	137	0.0285115	0.164605	-0.294115	0.351138	0.862486	0.863959	6.29212	1	0.769488	0.00590381	0.0425341	0.142857	0.00335486	0.116182	0.0407448	0.13672
All PC2	Average number of methylene groups in a fatty acid chain || id:met-c-848	IVW (FE)	139	0.634698	0.180094	0.281715	0.987681	0.000424655	0.0119934	6.24335	0	0.606575	0.00414891	0.180962	0.155974	0.307612	0.130784	0.156284	0.156079
All PC2	Phosphatidylcholine and other cholines || id:met-c-918	IVW (FE)	139	0.351442	0.20354	-0.047496	0.750381	0.0842305	0.310468	6.24335	0	0.0503048	0.046337	0.3842	0.16616	0.181126	0.140539	0.332073	0.150237
All PC2	Tyrosine || id:met-c-938	IVW (FE)	140	-0.077721	0.147821	-0.367451	0.212009	0.599044	0.787606	6.66533	0	0.929668	0.0107337	-0.0387322	0.124511	-0.0455401	0.0982073	-0.133824	0.118361
All PC2	Triglycerides in very large HDL || id:met-c-948	IVW (FE)	140	-0.0200407	0.157395	-0.328536	0.288454	0.898681	0.873642	6.66533	0	0.466532	0.000669595	0.0686775	0.139628	0.0208474	0.107529	-0.0240612	0.127612
All PC2	Total lipids in small VLDL || id:met-c-929	IVW (FE)	137	-0.00908879	0.171364	-0.344962	0.326785	0.957702	0.878453	6.29212	1	0.531121	0.00352729	0.0671197	0.149284	-0.0239528	0.1222	0.00871036	0.141684
All PC2	Total cholesterol in small VLDL || id:met-c-927	IVW (FE)	137	0.170483	0.164903	-0.152726	0.493693	0.30121	0.606581	6.29212	0	0.425169	0.00218093	0.152084	0.145321	0.0917841	0.119937	0.167432	0.127842
All PC2	Concentration of large HDL particles || id:met-c-878	IVW (FE)	140	0.219832	0.163448	-0.100526	0.540189	0.178636	0.472193	6.66533	0	0.404937	0.00267463	0.17353	0.141278	0.112708	0.114785	0.0953396	0.129762
All PC2	Total cholesterol in medium HDL || id:met-c-898	IVW (FE)	140	-0.225294	0.158172	-0.535311	0.0847229	0.154342	0.441329	6.66533	0	0.556847	0.13108	-0.0363975	0.124977	-0.0876164	0.0934493	0.00680727	0.125487
All PC2	Total phosphoglycerides || id:met-c-937	IVW (FE)	139	0.46267	0.203984	0.0628615	0.862479	0.0233189	0.138936	6.24335	0	0.0530562	0.0322134	0.426308	0.168057	0.232016	0.142502	0.405768	0.161292
All PC2	Histidine || id:met-c-866	IVW (FE)	140	0.018787	0.163311	-0.301303	0.338877	0.908415	0.873642	6.66533	0	0.299293	0.0424936	0.111077	0.133031	-0.0191836	0.10413	-0.0225415	0.133778
All PC2	Triglycerides in small VLDL || id:met-c-932	IVW (FE)	137	-0.00805096	0.164579	-0.330626	0.314525	0.960984	0.878453	6.28917	1	0.994567	0.000593486	-0.00223876	0.148532	-0.0278863	0.12015	0.115275	0.13315
All PC2	Average number of double bonds in a fatty acid chain || id:met-c-851	IVW (FE)	139	-0.362177	0.189709	-0.734008	0.009653	0.056247	0.241256	6.24335	0	0.922649	0.635651	-0.140055	0.141145	-0.180622	0.115725	-0.161965	0.144672
All PC2	Free cholesterol in IDL || id:met-c-868	IVW (RE)	139	0.247411	0.276956	-0.295424	0.790245	0.373241	0.675783	6.71241	0	0.133923	8.4492e-05	0.266332	0.144021	0.0842232	0.111133	0.0476159	0.130963
All PC2	Total cholesterol in medium LDL || id:met-c-904	IVW (FE)	137	0.251706	0.164515	-0.0707444	0.574156	0.126021	0.394623	6.29212	2	0.0441987	0.0109414	0.310458	0.139051	0.108542	0.113621	0.174201	0.136802
All PC2	Phospholipids in medium VLDL || id:met-c-914	IVW (FE)	137	-0.048629	0.16568	-0.373362	0.276104	0.769131	0.841735	6.28917	1	0.756499	0.0294663	0.0135922	0.138595	-0.0296671	0.110973	0.124435	0.140369
All PC2	Cholesterol esters in large HDL || id:met-c-875	IVW (FE)	140	0.24932	0.163602	-0.0713396	0.56998	0.127523	0.396517	6.66533	0	0.581982	0.0142128	0.154594	0.137068	0.129407	0.11262	0.140254	0.138177
All PC2	Sphingomyelins || id:met-c-935	IVW (FE)	140	0.510025	0.196505	0.124876	0.895174	0.0094457	0.077838	6.66533	0	0.164187	0.12617	0.367189	0.154764	0.302011	0.127393	0.146692	0.154422
All PC2	Concentration of small HDL particles || id:met-c-922	IVW (FE)	139	-0.148201	0.169559	-0.480537	0.184135	0.382098	0.680783	6.24335	0	0.290707	0.964261	0.038335	0.126557	-0.0078184	0.104724	0.0401393	0.123316
All PC2	Total lipids in small HDL || id:met-c-921	IVW (FE)	139	-0.119984	0.169815	-0.452822	0.212853	0.479842	0.745365	6.24335	0	0.150376	0.919742	0.0878774	0.126828	-0.00677778	0.103896	0.0774426	0.131732
All PC2	Total cholesterol in IDL || id:met-c-867	IVW (RE)	139	0.192431	0.316497	-0.427902	0.812765	0.544184	0.763754	6.71241	0	0.106644	5.60695e-06	0.266703	0.153298	0.0912983	0.121361	0.234642	0.140618
All PC2	Triglycerides in large VLDL || id:met-c-892	IVW (FE)	137	-0.120112	0.165652	-0.44479	0.204567	0.4684	0.737929	6.28917	1	0.813741	0.0109663	-0.0209242	0.141718	-0.0340067	0.115253	0.0765426	0.140359
All PC2	22:6, docosahexaenoic acid || id:met-c-852	IVW (FE)	139	-0.909539	0.206078	-1.31345	-0.505626	1.01685e-05	0.00245704	6.24335	0	0.70281	0.269937	-0.413449	0.159821	-0.467394	0.12436	-0.478257	0.156929
All PC2	Total lipids in large HDL || id:met-c-877	IVW (FE)	140	0.245461	0.163502	-0.0750025	0.565924	0.133285	0.408245	6.66533	0	0.445152	0.00316235	0.175983	0.140933	0.123642	0.114921	0.119759	0.135867
All PC2	Free cholesterol in medium VLDL || id:met-c-911	IVW (FE)	137	0.00479822	0.165474	-0.319532	0.329128	0.976867	0.878453	6.28917	1	0.568854	0.00873894	0.0630776	0.142136	-0.00276405	0.11212	0.150714	0.133682
All PC2	Total lipids in very large VLDL || id:met-c-949	IVW (FE)	138	-0.167734	0.170649	-0.502206	0.166738	0.325647	0.632589	6.2474	0	0.148062	0.000433496	0.103989	0.15214	-0.0390698	0.122142	0.000352595	0.137343
All PC2	Triglycerides in very small VLDL || id:met-c-956	IVW (FE)	137	0.0503196	0.17058	-0.284017	0.384656	0.768	0.841735	6.29212	1	0.493446	0.015136	0.0941851	0.144526	0.0317325	0.116726	0.0621363	0.131846
All PC2	Mean diameter for HDL particles || id:met-c-865	IVW (FE)	140	0.403931	0.164909	0.0807086	0.727154	0.014309	0.0997362	6.66533	0	0.417966	0.00235237	0.242593	0.14267	0.172372	0.117011	0.165204	0.146038
All PC2	Concentration of very small VLDL particles || id:met-c-954	IVW (FE)	137	0.151617	0.172191	-0.185877	0.489112	0.378579	0.679567	6.29212	1	0.139734	0.0195651	0.219784	0.143983	0.0839069	0.115968	0.252804	0.138274
All PC2	Cholesterol esters in very large HDL || id:met-c-943	IVW (FE)	140	0.298111	0.163709	-0.0227588	0.61898	0.0686099	0.271037	6.66533	0	0.755749	0.1175	0.0894489	0.1298	0.149111	0.105994	0.184375	0.128356
All PC2	Total cholesterol in HDL || id:met-c-864	IVW (FE)	140	0.0666977	0.157625	-0.242247	0.375643	0.672192	0.809301	6.66533	0	0.216412	0.0406116	0.145997	0.128529	0.0396865	0.105273	0.0619897	0.122724
All PC2	Concentration of IDL particles || id:met-c-870	IVW (RE)	138	0.333981	0.268905	-0.193073	0.861036	0.216357	0.516762	6.28771	1	0.0384863	0.00031243	0.377705	0.152552	0.137239	0.121356	0.242097	0.134542
All PC2	Free cholesterol in large LDL || id:met-c-882	IVW (FE)	139	0.248907	0.15761	-0.0600081	0.557823	0.114276	0.372575	6.71241	0	0.147045	0.00075033	0.248211	0.139308	0.0825909	0.110358	0.121154	0.124479
All PC2	Total cholesterol in large LDL || id:met-c-880	IVW (RE)	139	0.176062	0.295392	-0.402907	0.755031	0.552133	0.765366	6.71241	0	0.291084	0.000171964	0.186794	0.142737	0.082407	0.112702	0.0956796	0.129939
All PC2	18:2, linoleic acid (LA) || id:met-c-893	IVW (FE)	137	0.423346	0.205183	0.0211879	0.825504	0.0390876	0.191019	6.29212	1	0.263276	0.438433	0.30387	0.154824	0.238748	0.124284	0.210663	0.1544
All PC2	Total cholesterol in large HDL || id:met-c-874	IVW (FE)	139	0.285957	0.158537	-0.024775	0.596689	0.0712741	0.278276	6.67239	1	0.503148	0.0424287	0.178809	0.129303	0.123947	0.106567	0.143452	0.131691
All PC2	Free cholesterol in large HDL || id:met-c-876	IVW (FE)	139	0.353304	0.158528	0.0425903	0.664019	0.0258364	0.147085	6.67239	1	0.425639	0.00789312	0.218215	0.134245	0.108307	0.108911	0.221989	0.130476
All PC2	Phospholipids in large LDL || id:met-c-885	IVW (FE)	138	0.315754	0.16414	-0.00595992	0.637469	0.0543934	0.235497	6.28771	1	0.0383093	0.00465837	0.344175	0.141139	0.0914934	0.113642	0.212114	0.132958
All PC2	Concentration of chylomicrons and largest VLDL particles || id:met-c-958	IVW (FE)	137	-0.207713	0.173703	-0.548172	0.132746	0.231779	0.5309	6.28818	1	0.615509	0.0591631	-0.0277769	0.141942	-0.0639583	0.102295	-0.090166	0.13531
All PC2	Description of average fatty acid chain length, not actual carbon number || id:met-c-854	IVW (FE)	140	0.321663	0.196039	-0.0625726	0.705899	0.100836	0.343442	6.66533	0	0.745412	0.455538	0.169451	0.146455	0.1441	0.117404	0.127404	0.154523
All PC2	Mono-unsaturated fatty acids || id:met-c-916	IVW (FE)	137	0.0760415	0.20433	-0.324445	0.476528	0.709781	0.81889	6.28917	2	0.205957	0.257382	0.182594	0.158532	0.0552761	0.122146	0.150324	0.157954
All PC2	Cholesterol esters in large VLDL || id:met-c-887	IVW (FE)	137	-0.130668	0.171958	-0.467705	0.206369	0.447324	0.725424	6.28917	1	0.50159	0.00220324	0.0270019	0.150726	-0.0861568	0.122102	-0.0829149	0.134798
All PC2	Serum total triglycerides || id:met-c-934	IVW (FE)	137	-0.00382768	0.164429	-0.326108	0.318452	0.981428	0.878453	6.28917	1	0.70465	0.00205362	0.0402026	0.145242	0.0144876	0.118274	0.0913269	0.140282
All PC2	Other polyunsaturated fatty acids than 18:2 || id:met-c-917	IVW (FE)	139	-0.515705	0.204323	-0.916177	-0.115232	0.0116037	0.0875662	6.24335	0	0.401418	0.211352	-0.104064	0.160324	-0.249512	0.122137	-0.166099	0.150235
All PC2	Total lipids in very small VLDL || id:met-c-953	IVW (FE)	137	0.131602	0.170687	-0.202946	0.466149	0.440701	0.721993	6.29212	1	0.13903	0.00481482	0.215106	0.147083	0.0902487	0.117627	0.22549	0.135323
All PC2	Omega-3 fatty acids || id:met-c-855	IVW (FE)	139	-0.747828	0.205665	-1.15093	-0.344725	0.000276743	0.00992716	6.24335	0	0.915227	0.310948	-0.289574	0.159133	-0.395446	0.12379	-0.336858	0.147727
All PC2	Total cholesterol in small LDL || id:met-c-924	IVW (RE)	137	0.25818	0.237001	-0.206343	0.722702	0.277922	0.580312	6.29212	0	0.112628	0.000281534	0.284947	0.148586	0.131393	0.122161	0.23676	0.132603
All PC2	Cholesterol esters in medium LDL || id:met-c-905	IVW (RE)	138	0.343261	0.238423	-0.124048	0.81057	0.152229	0.437611	6.28771	0	0.0921018	0.000230492	0.337806	0.15388	0.159531	0.125684	0.173064	0.143199
All PC2	Total lipids in large LDL || id:met-c-883	IVW (RE)	138	0.363121	0.265299	-0.156865	0.883106	0.173326	0.467078	6.28771	1	0.0472253	0.00016228	0.381932	0.154085	0.142142	0.124867	0.336145	0.144867
All PC2	Concentration of medium LDL particles || id:met-c-907	IVW (FE)	137	0.285973	0.170662	-0.0485243	0.62047	0.0938028	0.330575	6.29212	1	0.0699806	0.00173492	0.313274	0.149067	0.130915	0.122384	0.165978	0.135437
All PC2	Total lipids in medium HDL || id:met-c-901	IVW (FE)	139	-0.0968423	0.169541	-0.429142	0.235457	0.567861	0.771843	6.24335	1	0.184654	0.500398	0.0871849	0.126581	-0.0569452	0.103112	-0.0189654	0.129604
All PC2	Triglycerides in very large VLDL || id:met-c-952	IVW (RE)	138	-0.101217	0.259585	-0.610003	0.407569	0.697202	0.816588	6.2474	0	0.372487	0.000147954	0.0614383	0.152592	0.0255064	0.119342	0.0436143	0.135318
All PC2	Serum total cholesterol || id:met-c-933	IVW (RE)	137	0.358428	0.253546	-0.138522	0.855378	0.159747	0.44771	6.29212	2	0.113407	8.85042e-05	0.330706	0.152795	0.185528	0.124539	0.176208	0.137846
All PC2	Cholesterol esters in medium HDL || id:met-c-899	IVW (FE)	140	-0.250142	0.163308	-0.570225	0.069941	0.125591	0.393832	6.66533	0	0.595288	0.306203	-0.0538907	0.124393	-0.111607	0.0970148	0.0257622	0.133559
All PC2	Apolipoprotein B || id:met-c-843	IVW (RE)	137	0.149363	0.257598	-0.35553	0.654256	0.562988	0.770161	6.29212	0	0.227493	0.000367205	0.200191	0.151775	0.114258	0.123204	0.117351	0.131871
All PC2	Lactate || id:met-c-894	IVW (FE)	139	0.0104267	0.152888	-0.289234	0.310087	0.945628	0.878453	6.24335	0	0.876766	0.950449	0.0177102	0.113817	0.00555001	0.0945243	-0.0253705	0.114027
All PC2	Phospholipids in IDL || id:met-c-871	IVW (FE)	138	0.396965	0.164509	0.074527	0.719404	0.0158207	0.106754	6.28771	1	0.0478159	0.00125442	0.368859	0.144843	0.128492	0.11358	0.209698	0.127405
All PC2	Total cholesterol in very large HDL || id:met-c-942	IVW (FE)	140	0.1907	0.157551	-0.1181	0.4995	0.226125	0.525727	6.66533	0	0.664597	0.179166	0.117043	0.123232	0.103234	0.103294	0.153797	0.132371
All PC2	Concentration of large VLDL particles || id:met-c-890	IVW (FE)	138	-0.312388	0.17198	-0.649469	0.024692	0.0693053	0.272793	6.2474	0	0.0928466	0.015984	0.0624354	0.143579	-0.132246	0.116625	-0.0174854	0.139496
All PC2	Pyruvate || id:met-c-920	IVW (FE)	139	0.207194	0.152762	-0.0922191	0.506607	0.174997	0.467526	6.24335	0	0.760056	0.0421587	0.109984	0.125828	0.115361	0.0993273	0.146937	0.116085
All PC2	Isoleucine || id:met-c-873	IVW (FE)	139	-0.315727	0.153112	-0.615827	-0.0156274	0.0392016	0.191361	6.24335	0	0.557005	0.00353333	-0.0615545	0.132848	-0.120005	0.103673	-0.0421168	0.122476
All PC2	Free cholesterol in medium HDL || id:met-c-900	IVW (FE)	140	-0.187823	0.157395	-0.496316	0.12067	0.232742	0.531269	6.66533	0	0.3774	0.0675823	0.00851753	0.126968	-0.0614053	0.092472	-0.0359338	0.129687
All PC2	Apolipoprotein A-I || id:met-c-842	IVW (FE)	140	-0.0974961	0.166264	-0.423374	0.228382	0.557611	0.767569	6.66533	0	0.261776	0.00888724	0.079867	0.140384	-0.000383452	0.116008	0.0520718	0.13373
All PC2	Valine || id:met-c-940	IVW (FE)	138	-0.148037	0.152497	-0.446932	0.150857	0.33167	0.638718	6.25649	0	0.470789	0.0550779	0.0095145	0.124478	-0.0706895	0.101904	-0.047324	0.114551
All PC2	Glycoprotein acetyls || id:met-c-863	IVW (FE)	138	-0.199964	0.169665	-0.532508	0.132579	0.238564	0.53571	6.28786	0	0.0826856	0.00123357	0.122942	0.149717	-0.0657726	0.122824	0.0816196	0.137369
All PC2	Phospholipids in large HDL || id:met-c-879	IVW (FE)	140	0.196876	0.163336	-0.123262	0.517015	0.22807	0.526906	6.66533	0	0.406188	0.00162655	0.16483	0.142378	0.11075	0.114937	0.0577538	0.132294
All PC2	Free cholesterol in very large HDL || id:met-c-944	IVW (FE)	140	0.258206	0.157792	-0.0510668	0.567479	0.101763	0.344978	6.66533	0	0.72568	0.2108	0.13696	0.122603	0.14789	0.104427	0.0971195	0.126485
All PC2	Phospholipids in medium HDL || id:met-c-903	IVW (FE)	139	-0.0784889	0.163663	-0.399268	0.24229	0.631528	0.798942	6.24335	0	0.206433	0.291598	0.0890271	0.126089	-0.0481561	0.0988099	-0.0290186	0.126103
All PC3	Phenylalanine || id:met-c-919	IVW (FE)	140	0.196251	0.139281	-0.0767391	0.469241	0.158826	0.447145	9.61281	0	0.508579	0.251118	0.0392679	0.125933	0.111881	0.0938453	0.12816	0.126237
All PC3	Free cholesterol in small VLDL || id:met-c-928	IVW (FE)	137	-0.24382	0.148345	-0.534575	0.0469359	0.100258	0.342126	9.39692	0	0.564732	0.0011964	-0.184139	0.153264	-0.107778	0.120182	-0.0831456	0.140255
All PC3	Mean diameter for LDL particles || id:met-c-896	IVW (FE)	138	-0.181479	0.153364	-0.482072	0.119114	0.236681	0.535113	9.33953	1	0.750002	0.157408	-0.124942	0.141188	-0.11537	0.110989	0.0233943	0.148783
All PC3	Phospholipids in large VLDL || id:met-c-891	IVW (FE)	138	-0.118764	0.150578	-0.413897	0.17637	0.430278	0.714566	9.33953	0	0.877066	0.00342607	-0.040734	0.152646	-0.0257686	0.115701	-0.106987	0.15444
All PC3	Creatinine || id:met-c-850	IVW (FE)	140	0.291699	0.135574	0.0259742	0.557423	0.0314299	0.164649	9.61281	0	0.341667	0.0496544	0.23909	0.129801	0.189342	0.100338	0.11638	0.133251
All PC3	Glycoproteins || id:met-c-862	IVW (FE)	140	0.25458	0.155356	-0.0499175	0.559077	0.101278	0.343871	9.61281	0	0.938519	0.829716	0.12617	0.135515	0.129007	0.106179	0.144536	0.142044
All PC3	Phospholipids in very large VLDL || id:met-c-951	IVW (FE)	137	-0.448342	0.150314	-0.742956	-0.153727	0.00285711	0.0351037	9.32368	1	0.910674	0.00115377	-0.204873	0.155016	-0.186977	0.119583	-0.0560221	0.147419
All PC3	Phospholipids in very large HDL || id:met-c-947	IVW (FE)	140	-0.0080164	0.149554	-0.301142	0.285109	0.957252	0.878453	9.61281	0	0.629577	0.0447677	-0.0556393	0.143896	0.0101723	0.114707	0.142876	0.142414
All PC3	Total lipids in chylomicrons and largest VLDL particles || id:met-c-957	IVW (FE)	138	-0.270979	0.154718	-0.574226	0.0322675	0.0798697	0.300684	9.33953	0	0.713308	0.00217937	-0.0896122	0.157866	-0.0973935	0.11804	-0.0410915	0.144341
All PC3	Average number of methylene groups per double bond || id:met-c-847	IVW (FE)	139	0.114363	0.181484	-0.241345	0.470071	0.528592	0.759072	9.47943	1	0.483289	0.336418	0.142856	0.161997	0.0697077	0.122578	0.15221	0.170589
All PC3	Albumin || id:met-c-841	IVW (FE)	140	-0.322461	0.152145	-0.620666	-0.024256	0.0340545	0.17446	9.61281	0	0.159372	0.174237	-0.311554	0.139242	-0.23073	0.102752	-0.277738	0.137726
All PC3	Omega-6 fatty acids || id:met-c-856	IVW (FE)	137	-0.0267548	0.184981	-0.389318	0.335809	0.884999	0.869709	9.39692	1	0.497953	0.696179	-0.0950068	0.16106	-0.00343714	0.126521	0.0591308	0.169154
All PC3	Mean diameter for VLDL particles || id:met-c-941	IVW (FE)	138	0.0775525	0.152898	-0.222127	0.377232	0.612002	0.794041	9.33953	0	0.140317	0.0668463	0.19639	0.143717	0.0312193	0.1165	0.240575	0.144846
All PC3	Triglycerides in chylomicrons and largest VLDL particles || id:met-c-960	IVW (FE)	138	-0.223931	0.148981	-0.515934	0.0680711	0.132816	0.407461	9.33953	0	0.945887	0.00369373	-0.117365	0.150678	-0.0407783	0.114725	-0.0284984	0.14391
All PC3	Total lipids in large VLDL || id:met-c-889	IVW (FE)	138	-0.180221	0.15429	-0.482631	0.122188	0.242781	0.540127	9.33953	0	0.685428	0.00396286	-0.0419321	0.155789	-0.0710254	0.119295	-0.163406	0.151881
All PC3	Triglycerides in IDL || id:met-c-872	IVW (FE)	138	-0.137281	0.151555	-0.434328	0.159766	0.365033	0.667931	9.53742	1	0.156612	0.00575626	-0.22712	0.151303	-0.0645924	0.114653	-0.126326	0.140671
All PC3	Concentration of very large VLDL particles || id:met-c-950	IVW (FE)	137	-0.356493	0.15582	-0.661901	-0.051085	0.0221465	0.13397	9.38879	0	0.680815	0.0152142	-0.223344	0.15315	-0.167424	0.117128	0.00907805	0.148875
All PC3	Glucose || id:met-c-859	IVW (FE)	140	0.0790757	0.136873	-0.189196	0.347347	0.563446	0.770161	9.61281	0	0.83178	0.682904	0.0225041	0.119236	0.0749164	0.0933154	-0.0170098	0.133459
All PC3	Glutamine || id:met-c-860	IVW (FE)	139	-0.0254252	0.138022	-0.295948	0.245097	0.853847	0.862304	9.47943	0	0.895226	0.137151	-0.0254381	0.128011	-0.0259876	0.10016	-0.124742	0.129501
All PC3	Phospholipids in chylomicrons and largest VLDL particles || id:met-c-959	IVW (FE)	138	-0.249042	0.148207	-0.539527	0.0414437	0.0928862	0.328454	9.33953	0	0.867633	0.00480812	-0.103663	0.149658	-0.0771469	0.111995	0.00178053	0.138514
All PC3	Phospholipids in medium LDL || id:met-c-908	IVW (FE)	137	-0.33133	0.148022	-0.621454	-0.0412064	0.0251963	0.145343	9.39692	1	0.0257388	0.0445184	-0.399259	0.139793	-0.200565	0.111816	-0.28719	0.147594
All PC3	Acetate || id:met-c-839	IVW (FE)	140	-0.102705	0.135947	-0.369162	0.163752	0.449964	0.727873	9.61281	0	0.925593	0.333475	-0.0443369	0.121815	-0.0607264	0.0916707	-0.102892	0.12302
All PC3	Cholesterol esters in medium VLDL || id:met-c-910	IVW (FE)	136	-0.278982	0.154347	-0.581502	0.0235384	0.0706849	0.276472	9.38138	1	0.522991	0.00920834	-0.209594	0.152758	-0.130473	0.122093	-0.162834	0.147932
All PC3	Concentration of medium VLDL particles || id:met-c-913	IVW (FE)	138	-0.221765	0.153461	-0.522548	0.0790185	0.148433	0.433797	9.33953	0	0.888088	0.00694407	-0.0930059	0.153425	-0.107534	0.117456	-0.0802077	0.141064
All PC3	Concentration of large LDL particles || id:met-c-884	IVW (FE)	138	-0.474542	0.151986	-0.772434	-0.17665	0.00179459	0.0273643	9.53742	0	0.0077376	0.00045307	-0.54119	0.155254	-0.26961	0.122535	-0.33948	0.154422
All PC3	Total fatty acids || id:met-c-936	IVW (FE)	137	-0.0641383	0.185188	-0.427106	0.29883	0.729086	0.826349	9.32368	2	0.933712	0.37273	-0.0427528	0.163718	-0.0138032	0.125458	0.0210234	0.167717
All PC3	Triglycerides in small HDL || id:met-c-923	IVW (FE)	138	0.0937845	0.148164	-0.196618	0.384187	0.52675	0.759072	9.33953	1	0.587484	0.205666	0.10207	0.135256	0.0501605	0.100049	-0.0875574	0.145927
All PC3	Concentration of small LDL particles || id:met-c-926	IVW (FE)	137	-0.314946	0.153538	-0.615881	-0.0140106	0.0402425	0.194101	9.39692	0	0.0242222	0.00390944	-0.411128	0.15241	-0.213799	0.122136	-0.35934	0.147803
All PC3	Concentration of very large HDL particles || id:met-c-946	IVW (FE)	140	-0.102451	0.149802	-0.396064	0.191162	0.494033	0.750144	9.61281	0	0.948243	0.206366	-0.0457385	0.137213	-0.0361184	0.10063	0.016769	0.137266
All PC3	Free cholesterol in large VLDL || id:met-c-888	IVW (FE)	137	-0.305495	0.14984	-0.599182	-0.0118084	0.0414694	0.19825	9.32368	1	0.684966	0.00228253	-0.103228	0.152662	-0.12009	0.11906	-0.0767496	0.151812
All PC3	Ratio of bisallylic groups to double bonds || id:met-c-844	IVW (FE)	139	0.000750546	0.182119	-0.356203	0.357704	0.996712	0.882646	9.47943	0	0.841458	0.603565	-0.0231665	0.158593	-0.013258	0.123717	0.000233759	0.17568
All PC3	Total lipids in IDL || id:met-c-869	IVW (RE)	138	-0.474848	0.215544	-0.897315	-0.0523815	0.0292645	0.157528	9.53742	1	0.0132311	0.000401672	-0.535718	0.156268	-0.282378	0.121224	-0.273633	0.153933
All PC3	Total lipids in small LDL || id:met-c-925	IVW (FE)	137	-0.363032	0.153563	-0.664017	-0.062048	0.0180762	0.116821	9.39692	0	0.0159038	0.00233691	-0.454181	0.153405	-0.244825	0.123443	-0.335938	0.155091
All PC3	Total cholesterol in medium VLDL || id:met-c-909	IVW (FE)	136	-0.251384	0.148908	-0.543245	0.0404759	0.0913763	0.325764	9.38138	2	0.677761	0.035891	-0.169331	0.143414	-0.10854	0.115747	-0.122933	0.142414
All PC3	Free cholesterol || id:met-c-858	IVW (FE)	139	-0.10816	0.179519	-0.460018	0.243698	0.546842	0.765225	9.67134	0	0.0159068	0.00423861	-0.378694	0.178991	-0.0599701	0.137223	-0.294868	0.179663
All PC3	Citrate || id:met-c-849	IVW (FE)	139	0.509284	0.137771	0.239253	0.779315	0.000218505	0.00911453	9.47943	1	0.24392	0.11711	0.369538	0.127796	0.294874	0.092599	0.254705	0.128166
All PC3	Concentration of small VLDL particles || id:met-c-930	IVW (FE)	136	-0.253471	0.154211	-0.555724	0.0487817	0.100245	0.342126	9.38138	2	0.758473	0.0172149	-0.160059	0.15076	-0.0956313	0.1208	-0.201586	0.146346
All PC3	Total cholesterol in LDL || id:met-c-895	IVW (FE)	137	-0.386427	0.14804	-0.676586	-0.0962686	0.00904663	0.0761071	9.39692	2	0.021313	0.00546152	-0.442697	0.146352	-0.216663	0.115557	-0.331004	0.143873
All PC3	Alanine || id:met-c-840	IVW (FE)	139	-0.0327123	0.136746	-0.300734	0.23531	0.810935	0.852912	9.47943	0	0.164438	0.00813044	0.124104	0.135703	0.00368906	0.104903	0.103385	0.121315
All PC3	Omega-7, omega-9 and saturated fatty acids || id:met-c-857	IVW (FE)	138	-0.171849	0.182861	-0.530256	0.186559	0.347332	0.652166	9.46471	1	0.858826	0.153447	-0.108915	0.168691	-0.0385622	0.132411	0.0813906	0.168878
All PC3	Leucine || id:met-c-897	IVW (FE)	138	-0.214183	0.136841	-0.482391	0.0540255	0.117537	0.379521	9.54322	1	0.692429	0.00692832	-0.14627	0.137013	-0.108456	0.102957	-0.086211	0.119783
All PC3	Total cholesterol in large VLDL || id:met-c-886	IVW (FE)	137	-0.296946	0.150763	-0.592441	-0.00145119	0.0488813	0.221002	9.32368	1	0.403714	0.0116361	-0.0556485	0.148041	-0.118405	0.116925	-0.0508052	0.148643
All PC3	Total lipids in very large HDL || id:met-c-945	IVW (FE)	140	0.0146168	0.150204	-0.279782	0.309016	0.922478	0.874535	9.61281	0	0.797755	0.128545	-0.0193724	0.14039	0.00938991	0.112913	0.0367469	0.139009
All PC3	Total lipids in medium LDL || id:met-c-906	IVW (FE)	138	-0.466412	0.152006	-0.764343	-0.16848	0.00215222	0.0299068	9.53742	0	0.00857734	0.000538524	-0.532237	0.154891	-0.269295	0.123138	-0.419248	0.155937
All PC3	Phospholipids in very small VLDL || id:met-c-955	IVW (FE)	139	-0.294169	0.150582	-0.58931	0.000971218	0.0507544	0.225896	9.67134	0	0.0868405	0.000441198	-0.344082	0.156893	-0.198689	0.118218	-0.304465	0.146776
All PC3	Triglycerides in medium VLDL || id:met-c-915	IVW (FE)	137	-0.176869	0.149733	-0.470345	0.116607	0.23751	0.53571	9.32368	1	0.363647	0.0403789	0.00768317	0.14328	-0.0687481	0.111095	-0.0868416	0.151284
All PC3	Free cholesterol to esterified cholesterol ratio || id:met-c-853	IVW (FE)	138	-0.265221	0.182135	-0.622205	0.0917633	0.145343	0.427976	9.53742	1	0.0278247	0.00271918	-0.43211	0.183003	-0.109074	0.142628	-0.167682	0.18563
All PC3	Ratio of bisallylic groups to total fatty acids || id:met-c-845	IVW (FE)	139	-0.116816	0.185422	-0.480243	0.246612	0.528696	0.759072	9.47943	0	0.912964	0.455441	-0.0731716	0.163066	-0.0784601	0.125768	-0.140904	0.173619
All PC3	Glycerol || id:met-c-861	IVW (FE)	139	0.2596	0.153307	-0.0408816	0.560082	0.0903917	0.32358	9.47943	0	0.918537	0.080838	0.141866	0.145415	0.127371	0.111757	-0.0135495	0.143996
All PC3	Urea || id:met-c-939	IVW (FE)	140	0.12112	0.151239	-0.175308	0.417548	0.423215	0.712613	9.61281	0	0.460874	0.0666966	0.14013	0.14382	0.0825933	0.109181	0.202337	0.139291
All PC3	Acetoacetate || id:met-c-838	IVW (FE)	140	0.088688	0.150077	-0.205462	0.382838	0.554553	0.766085	9.61281	0	0.032415	0.573099	-0.163838	0.130873	0.0342049	0.101592	-0.170681	0.136025
All PC3	Concentration of medium HDL particles || id:met-c-902	IVW (FE)	139	-0.0169898	0.15115	-0.313243	0.279263	0.910503	0.873676	9.47943	0	0.893332	0.515682	-0.0218586	0.131201	-0.0319572	0.102868	0.097107	0.143049
All PC3	Total lipids in medium VLDL || id:met-c-912	IVW (FE)	137	-0.211208	0.154016	-0.51308	0.0906632	0.170269	0.461126	9.32368	1	0.633206	0.00812265	-0.0506876	0.152785	-0.0717926	0.118058	-0.143336	0.148406
All PC3	Cholesterol esters in large LDL || id:met-c-881	IVW (RE)	138	-0.477583	0.231253	-0.930838	-0.0243276	0.0407894	0.1956	9.53742	1	0.0071577	0.000325795	-0.561799	0.155925	-0.28303	0.124096	-0.403528	0.158105
All PC3	3-hydroxybutyrate || id:met-c-846	IVW (FE)	140	0.142633	0.140618	-0.132978	0.418243	0.310425	0.617357	9.61281	0	0.158595	0.751698	-0.0554002	0.122944	0.0668568	0.0958239	0.00938796	0.123292
All PC3	Phospholipids in small VLDL || id:met-c-931	IVW (FE)	137	-0.19787	0.148094	-0.488134	0.0923935	0.181512	0.475581	9.39692	1	0.496158	0.00724102	-0.172296	0.148245	-0.0786826	0.116322	-0.110255	0.137995
All PC3	Average number of methylene groups in a fatty acid chain || id:met-c-848	IVW (FE)	139	0.0256728	0.159759	-0.287455	0.338801	0.872332	0.867171	9.47943	0	0.715634	0.000997758	0.057432	0.165959	0.0270686	0.130226	0.105407	0.162415
All PC3	Phosphatidylcholine and other cholines || id:met-c-918	IVW (FE)	139	-0.045321	0.181228	-0.400527	0.309885	0.802527	0.851606	9.47943	0	0.774053	0.0361117	-0.0599997	0.175404	-0.0669447	0.140071	-0.020029	0.175977
All PC3	Tyrosine || id:met-c-938	IVW (FE)	140	0.00224711	0.134584	-0.261538	0.266033	0.986679	0.878676	9.61281	0	0.550381	0.0104339	0.0609407	0.134371	0.00919558	0.100989	0.00400532	0.128798
All PC3	Triglycerides in very large HDL || id:met-c-948	IVW (FE)	140	-0.162549	0.14411	-0.445004	0.119906	0.25934	0.555594	9.61281	0	0.581573	0.000792051	-0.141294	0.150585	-0.0875308	0.110545	-0.147238	0.137267
All PC3	Total lipids in small VLDL || id:met-c-929	IVW (FE)	136	-0.293523	0.15442	-0.596185	0.00914037	0.0573271	0.243971	9.38138	2	0.496447	0.0237475	-0.22164	0.149929	-0.125936	0.120408	-0.234885	0.147995
All PC3	Total cholesterol in small VLDL || id:met-c-927	IVW (FE)	137	-0.310012	0.148689	-0.601443	-0.0185814	0.0370722	0.184094	9.39692	0	0.26759	0.0033261	-0.276287	0.150821	-0.160095	0.12004	-0.0984101	0.143654
All PC3	Concentration of large HDL particles || id:met-c-878	IVW (FE)	140	0.0565502	0.149544	-0.236556	0.349656	0.705318	0.81889	9.61281	0	0.645788	0.00221263	-0.0243373	0.153285	-0.000897401	0.117516	0.183879	0.147608
All PC3	Total cholesterol in medium HDL || id:met-c-898	IVW (FE)	140	0.0726587	0.144137	-0.20985	0.355167	0.614195	0.794041	9.61281	0	0.969125	0.115271	0.040943	0.135365	-0.0376512	0.0967732	-0.0281011	0.146397
All PC3	Total phosphoglycerides || id:met-c-937	IVW (FE)	139	-0.0400141	0.181406	-0.39557	0.315542	0.825422	0.856209	9.47943	0	0.820066	0.0202492	-0.0499365	0.178071	-0.0460422	0.142909	-0.0311003	0.174387
All PC3	Histidine || id:met-c-866	IVW (FE)	140	-0.343088	0.149779	-0.636655	-0.0495215	0.0219848	0.133373	9.61281	0	0.942542	0.0688915	-0.166498	0.142436	-0.217569	0.100272	-0.14996	0.135067
All PC3	Triglycerides in small VLDL || id:met-c-932	IVW (FE)	137	-0.222819	0.149139	-0.515132	0.069493	0.135165	0.411686	9.32368	1	0.364968	0.000800507	-0.00522354	0.153916	-0.0496958	0.120648	-0.132745	0.153369
All PC3	Average number of double bonds in a fatty acid chain || id:met-c-851	IVW (FE)	139	-0.0527931	0.169491	-0.384995	0.279409	0.755436	0.838828	9.47943	0	0.701115	0.565891	-0.0694135	0.147386	-0.0284165	0.115504	-0.0839321	0.165801
All PC3	Free cholesterol in IDL || id:met-c-868	IVW (RE)	139	-0.449972	0.21686	-0.875018	-0.0249253	0.0398496	0.192832	9.67134	0	0.0190552	0.000277082	-0.500232	0.151307	-0.266289	0.114919	-0.25587	0.147432
All PC3	Total cholesterol in medium LDL || id:met-c-904	IVW (FE)	138	-0.452033	0.146324	-0.738829	-0.165238	0.00200658	0.0289536	9.53742	1	0.0141992	0.00400335	-0.490229	0.14531	-0.235134	0.114569	-0.350213	0.145209
All PC3	Phospholipids in medium VLDL || id:met-c-914	IVW (FE)	137	-0.242066	0.149924	-0.535917	0.0517849	0.106399	0.355613	9.32368	1	0.7729	0.0377898	-0.0901067	0.144093	-0.0851936	0.112141	-0.220416	0.146172
All PC3	Cholesterol esters in large HDL || id:met-c-875	IVW (FE)	140	0.0922873	0.149655	-0.201037	0.385612	0.537455	0.760692	9.61281	0	0.807885	0.0117226	0.0192745	0.148707	0.0280415	0.11495	0.236265	0.150783
All PC3	Sphingomyelins || id:met-c-935	IVW (FE)	140	0.00433455	0.179443	-0.347374	0.356043	0.980729	0.878453	9.61281	0	0.176666	0.0753784	-0.169191	0.169701	-0.00384604	0.133271	-0.101419	0.166451
All PC3	Concentration of small HDL particles || id:met-c-922	IVW (FE)	139	-0.0885025	0.151102	-0.384662	0.207657	0.558067	0.767569	9.47943	0	0.755867	0.962347	-0.0769833	0.131131	-0.0362894	0.103809	-0.0569223	0.136064
All PC3	Total lipids in small HDL || id:met-c-921	IVW (FE)	139	-0.103636	0.151735	-0.401037	0.193764	0.494601	0.750144	9.47943	0	0.64271	0.919712	-0.0994152	0.131265	-0.0597576	0.103715	-0.117538	0.137307
All PC3	Total cholesterol in IDL || id:met-c-867	IVW (RE)	139	-0.41486	0.257655	-0.919864	0.090144	0.109653	0.361855	9.67134	0	0.011745	1.79658e-05	-0.520604	0.161102	-0.275748	0.123033	-0.289692	0.159033
All PC3	Triglycerides in large VLDL || id:met-c-892	IVW (FE)	137	-0.198428	0.149749	-0.491936	0.0950789	0.185146	0.479281	9.32368	1	0.489935	0.0126357	-0.0229766	0.147457	-0.0630975	0.115624	-0.122612	0.151269
All PC3	22:6, docosahexaenoic acid || id:met-c-852	IVW (FE)	139	0.0261628	0.181688	-0.329946	0.382271	0.885502	0.869709	9.47943	0	0.57744	0.067531	0.0847263	0.172719	-0.0774203	0.137057	-0.302069	0.191559
All PC3	Total lipids in large HDL || id:met-c-877	IVW (FE)	140	0.0640647	0.149556	-0.229065	0.357194	0.668385	0.808129	9.61281	0	0.628264	0.00250408	-0.0232826	0.15296	0.00883602	0.117438	0.204759	0.144165
All PC3	Free cholesterol in medium VLDL || id:met-c-911	IVW (FE)	137	-0.291025	0.149807	-0.584645	0.00259639	0.0520562	0.229513	9.32368	1	0.823172	0.013315	-0.119662	0.147586	-0.103297	0.113555	-0.0673396	0.142743
All PC3	Total lipids in very large VLDL || id:met-c-949	IVW (FE)	138	-0.270018	0.153683	-0.571236	0.0312005	0.078921	0.299133	9.33953	0	0.888909	0.000587396	-0.114135	0.160629	-0.103563	0.121919	-0.00852062	0.149171
All PC3	Triglycerides in very small VLDL || id:met-c-956	IVW (FE)	137	-0.085323	0.153564	-0.386308	0.215662	0.578471	0.778225	9.39692	1	0.545124	0.0155148	-0.109913	0.150931	-0.0479649	0.11725	-0.136631	0.143643
All PC3	Mean diameter for HDL particles || id:met-c-865	IVW (FE)	139	0.116582	0.151782	-0.180911	0.414075	0.442434	0.722885	9.47943	1	0.795051	0.00962071	0.0289137	0.15141	0.0421183	0.119376	0.265048	0.145956
All PC3	Concentration of very small VLDL particles || id:met-c-954	IVW (FE)	137	-0.255771	0.154186	-0.557975	0.046433	0.097146	0.336674	9.39692	1	0.165305	0.0242216	-0.281279	0.149168	-0.162833	0.115175	-0.236241	0.138207
All PC3	Cholesterol esters in very large HDL || id:met-c-943	IVW (FE)	140	-0.0249625	0.149693	-0.31836	0.268435	0.86756	0.865495	9.61281	0	0.941614	0.0918064	-0.0203139	0.14141	-0.00196278	0.110339	0.0201964	0.14534
All PC3	Total cholesterol in HDL || id:met-c-864	IVW (FE)	140	0.0824792	0.14434	-0.200428	0.365386	0.567714	0.771843	9.61281	0	0.651403	0.0412427	-0.00535554	0.139611	0.0286682	0.107983	0.150052	0.140875
All PC3	Concentration of IDL particles || id:met-c-870	IVW (FE)	138	-0.476563	0.152109	-0.774697	-0.17843	0.00173007	0.0266316	9.53742	1	0.0167743	0.000689045	-0.510311	0.155181	-0.265934	0.120053	-0.255641	0.14687
All PC3	Free cholesterol in large LDL || id:met-c-882	IVW (FE)	139	-0.3995	0.144553	-0.682823	-0.116176	0.0057151	0.055859	9.67134	0	0.00890862	0.00153199	-0.485087	0.146025	-0.207147	0.113435	-0.207084	0.144225
All PC3	Total cholesterol in large LDL || id:met-c-880	IVW (FE)	138	-0.459495	0.146387	-0.746413	-0.172577	0.00169577	0.0263403	9.53742	1	0.00951348	0.0026349	-0.51095	0.146023	-0.231417	0.115526	-0.222522	0.151351
All PC3	18:2, linoleic acid (LA) || id:met-c-893	IVW (FE)	138	-0.112405	0.18421	-0.473456	0.248646	0.541728	0.76317	9.33953	0	0.578276	0.15403	-0.127162	0.170173	-0.0582797	0.124359	-0.137486	0.179581
All PC3	Total cholesterol in large HDL || id:met-c-874	IVW (FE)	139	-0.0283007	0.146303	-0.315055	0.258453	0.846615	0.86155	9.47488	1	0.788915	0.0317365	-0.0425901	0.142427	-0.00515152	0.110542	0.233349	0.143388
All PC3	Free cholesterol in large HDL || id:met-c-876	IVW (FE)	138	0.0317062	0.147847	-0.258074	0.321487	0.830194	0.857515	9.33953	2	0.518325	0.0325381	-0.0526881	0.143081	0.0166419	0.111984	0.25561	0.136237
All PC3	Phospholipids in large LDL || id:met-c-885	IVW (FE)	138	-0.452113	0.146488	-0.73923	-0.164996	0.00202635	0.0289598	9.53742	1	0.00881441	0.00967212	-0.505125	0.142498	-0.235102	0.112147	-0.320697	0.146222
All PC3	Concentration of chylomicrons and largest VLDL particles || id:met-c-958	IVW (FE)	137	-0.203479	0.156252	-0.509733	0.102776	0.192833	0.489306	9.37448	1	0.65927	0.0613001	-0.15026	0.147791	-0.0592364	0.104364	0.0995943	0.150515
All PC3	Description of average fatty acid chain length, not actual carbon number || id:met-c-854	IVW (FE)	140	-0.276715	0.179586	-0.628703	0.0752726	0.123352	0.390188	9.61281	0	0.770176	0.451948	-0.177854	0.158297	-0.123288	0.121769	-0.14133	0.178951
All PC3	Mono-unsaturated fatty acids || id:met-c-916	IVW (FE)	137	-0.0707144	0.184854	-0.433028	0.291599	0.702059	0.818344	9.32368	2	0.662908	0.257678	0.0178296	0.166519	-0.027448	0.134437	-0.0686734	0.177987
All PC3	Cholesterol esters in large VLDL || id:met-c-887	IVW (FE)	137	-0.238265	0.155732	-0.5435	0.0669699	0.126025	0.394623	9.32368	1	0.466325	0.00276804	-0.0317612	0.157796	-0.091513	0.123152	-0.0933083	0.154975
All PC3	Serum total triglycerides || id:met-c-934	IVW (FE)	137	-0.225243	0.148751	-0.516794	0.0663089	0.129968	0.401437	9.32368	1	0.869846	0.00273378	-0.0917052	0.151206	-0.0694848	0.119014	-0.138138	0.149197
All PC3	Other polyunsaturated fatty acids than 18:2 || id:met-c-917	IVW (FE)	139	-0.0367994	0.181508	-0.392555	0.318956	0.839336	0.859339	9.47943	0	0.778179	0.139513	-0.0539857	0.168799	-0.0815892	0.121964	-0.170109	0.18537
All PC3	Total lipids in very small VLDL || id:met-c-953	IVW (FE)	138	-0.417211	0.152089	-0.715306	-0.119116	0.0060844	0.0588077	9.53742	0	0.153627	0.00164491	-0.368843	0.155154	-0.221307	0.117103	-0.28423	0.143028
All PC3	Omega-3 fatty acids || id:met-c-855	IVW (FE)	139	-0.25915	0.182712	-0.617265	0.0989643	0.156086	0.443264	9.47943	0	0.771899	0.157429	-0.095118	0.169613	-0.167068	0.134845	-0.151417	0.176649
All PC3	Total cholesterol in small LDL || id:met-c-924	IVW (FE)	137	-0.415075	0.148076	-0.705303	-0.124846	0.00506107	0.0521254	9.39692	0	0.0333751	0.000579074	-0.443955	0.152498	-0.269414	0.121175	-0.377755	0.145651
All PC3	Cholesterol esters in medium LDL || id:met-c-905	IVW (FE)	138	-0.469602	0.151918	-0.76736	-0.171843	0.00199378	0.0289058	9.53742	0	0.0106084	0.000477735	-0.526165	0.155391	-0.269673	0.124389	-0.465447	0.152296
All PC3	Total lipids in large LDL || id:met-c-883	IVW (RE)	138	-0.467685	0.244295	-0.946503	0.0111324	0.0576501	0.244248	9.53742	1	0.00645836	0.00037153	-0.560003	0.155563	-0.278706	0.123153	-0.363082	0.147135
All PC3	Concentration of medium LDL particles || id:met-c-907	IVW (FE)	138	-0.454668	0.152125	-0.752834	-0.156502	0.00280101	0.0347085	9.53742	0	0.00877835	0.000420532	-0.52702	0.155767	-0.256523	0.123137	-0.402145	0.154308
All PC3	Total lipids in medium HDL || id:met-c-901	IVW (FE)	139	-0.0237874	0.151105	-0.319953	0.272378	0.874912	0.867171	9.47943	1	0.809546	0.494491	-0.0358098	0.131402	-0.0428005	0.102798	0.0771506	0.145664
All PC3	Triglycerides in very large VLDL || id:met-c-952	IVW (FE)	137	-0.337982	0.150435	-0.632835	-0.0431294	0.0246593	0.143596	9.32368	1	0.985135	0.00193256	-0.163387	0.153472	-0.122443	0.118242	-0.00309816	0.14076
All PC3	Serum total cholesterol || id:met-c-933	IVW (RE)	137	-0.435224	0.213094	-0.852889	-0.0175592	0.0430441	0.202887	9.39692	2	0.0216647	0.000174363	-0.493091	0.156143	-0.28747	0.123109	-0.402667	0.146928
All PC3	Cholesterol esters in medium HDL || id:met-c-899	IVW (FE)	140	0.0555879	0.149668	-0.237761	0.348937	0.710333	0.81889	9.61281	0	0.833571	0.27064	0.00756981	0.135189	-0.0323786	0.100955	-0.028753	0.149793
All PC3	Apolipoprotein B || id:met-c-843	IVW (FE)	137	-0.476447	0.151519	-0.773424	-0.179471	0.00166383	0.0262197	9.39692	0	0.15143	0.00125387	-0.398493	0.155511	-0.282723	0.122436	-0.381314	0.144371
All PC3	Lactate || id:met-c-894	IVW (FE)	139	0.200198	0.13657	-0.0674792	0.467874	0.142676	0.424165	9.47943	0	0.528381	0.962802	0.0509414	0.118451	0.105851	0.0939405	0.0870017	0.127016
All PC3	Phospholipids in IDL || id:met-c-871	IVW (FE)	138	-0.51225	0.146802	-0.799982	-0.224518	0.000484112	0.0125172	9.53742	1	0.0220988	0.00308664	-0.504129	0.14678	-0.274512	0.112435	-0.234889	0.142138
All PC3	Total cholesterol in very large HDL || id:met-c-942	IVW (FE)	140	0.0424901	0.144089	-0.239924	0.324904	0.768079	0.841735	9.61281	0	0.844023	0.163651	0.0411947	0.13357	0.017436	0.106369	0.180427	0.144499
All PC3	Concentration of large VLDL particles || id:met-c-890	IVW (FE)	138	-0.171093	0.154551	-0.474013	0.131828	0.268282	0.56754	9.33953	0	0.971564	0.0132225	-0.0806386	0.152485	-0.0692809	0.116317	-0.100072	0.141513
All PC3	Pyruvate || id:met-c-920	IVW (FE)	139	-0.146289	0.136419	-0.41367	0.121092	0.283561	0.587294	9.47943	0	0.618584	0.0401062	-0.0248674	0.131257	-0.0848583	0.0996721	-0.144541	0.122562
All PC3	Isoleucine || id:met-c-873	IVW (FE)	139	-0.244335	0.136629	-0.512128	0.023458	0.0737262	0.285035	9.47943	0	0.963558	0.0032804	-0.116095	0.138731	-0.129523	0.102926	-0.0206576	0.133378
All PC3	Free cholesterol in medium HDL || id:met-c-900	IVW (FE)	140	0.0553621	0.143946	-0.226772	0.337497	0.700532	0.817957	9.61281	0	0.659819	0.060827	-0.0171171	0.137784	-0.0301042	0.096378	-0.0452149	0.13833
All PC3	Apolipoprotein A-I || id:met-c-842	IVW (FE)	139	-0.257419	0.154258	-0.559765	0.0449273	0.0951664	0.33293	9.47943	1	0.23662	0.0503614	-0.25832	0.146506	-0.180214	0.117756	-0.06887	0.148933
All PC3	Valine || id:met-c-940	IVW (FE)	138	-0.183006	0.136086	-0.449735	0.083724	0.178698	0.472193	9.54322	0	0.750493	0.0600585	-0.0616314	0.129504	-0.119967	0.100656	-0.115145	0.125256
All PC3	Glycoprotein acetyls || id:met-c-863	IVW (FE)	138	-0.210858	0.151231	-0.50727	0.085554	0.163233	0.449628	9.54797	0	0.0882111	0.00135327	-0.300663	0.155067	-0.135005	0.120898	-0.126397	0.142789
All PC3	Phospholipids in large HDL || id:met-c-879	IVW (FE)	140	0.0565762	0.149466	-0.236378	0.34953	0.705043	0.81889	9.61281	0	0.548215	0.0013957	-0.040901	0.154314	-0.00353004	0.11765	0.161361	0.144674
All PC3	Free cholesterol in very large HDL || id:met-c-944	IVW (FE)	140	0.0380686	0.144214	-0.244591	0.320729	0.791801	0.848032	9.61281	0	0.729929	0.178507	-0.0148315	0.133192	0.0382078	0.106688	0.156118	0.138715
All PC3	Phospholipids in medium HDL || id:met-c-903	IVW (FE)	139	0.0144187	0.145748	-0.271247	0.300084	0.921195	0.874535	9.47943	0	0.974231	0.288123	0.00425133	0.131367	-0.0204578	0.0986774	-0.0810179	0.139351
Beef	Phenylalanine || id:met-c-919	IVW (FE)	4	0.116733	0.244098	-0.361699	0.595164	0.632493	0.799284	43.0626	0	0.976677	0.560583	0.0220739	2.83457	0.127315	0.258017	0.196189	0.289571
Beef	Free cholesterol in small VLDL || id:met-c-928	IVW (FE)	4	0.170773	0.249475	-0.318198	0.659744	0.493641	0.750144	43.0626	0	0.922002	0.247669	0.605077	3.97743	0.172755	0.291927	0.126868	0.306149
Beef	Mean diameter for LDL particles || id:met-c-896	IVW (FE)	4	0.0712671	0.259055	-0.436481	0.579015	0.783236	0.84579	43.0626	0	0.825128	0.845463	-0.655456	2.90343	0.0712671	0.274878	0.15363	0.304487
Beef	Phospholipids in large VLDL || id:met-c-891	IVW (FE)	4	0.12224	0.256613	-0.380722	0.625202	0.633819	0.799284	43.0626	0	0.895069	0.572522	0.568432	3.01057	0.119959	0.27101	0.0631746	0.292798
Beef	Creatinine || id:met-c-850	IVW (FE)	4	0.247133	0.236975	-0.217338	0.711603	0.297011	0.600567	43.0626	0	0.479713	0.361914	-2.25151	2.9057	0.244626	0.249817	0.128551	0.276109
Beef	Glycoproteins || id:met-c-862	IVW (FE)	4	-0.208708	0.269612	-0.737148	0.319732	0.438869	0.720308	43.0626	0	0.744805	0.821399	-1.36488	3.1123	-0.208708	0.285824	-0.135839	0.315025
Beef	Phospholipids in very large VLDL || id:met-c-951	IVW (FE)	4	0.00960909	0.251153	-0.482652	0.50187	0.969481	0.878453	43.0626	0	0.488344	0.463384	2.35442	2.79571	0.00388122	0.265009	0.00647043	0.283613
Beef	Phospholipids in very large HDL || id:met-c-947	IVW (FE)	4	0.00572853	0.259152	-0.50221	0.513667	0.982364	0.878453	43.0626	0	0.946304	0.427696	0.264393	3.41635	-0.0234485	0.273074	-0.141078	0.316258
Beef	Total lipids in chylomicrons and largest VLDL particles || id:met-c-957	IVW (FE)	4	0.142496	0.261527	-0.370098	0.655089	0.585851	0.7809	43.0626	0	0.366633	0.314333	3.62382	3.02219	0.141359	0.274982	0.157576	0.323358
Beef	Average number of methylene groups per double bond || id:met-c-847	IVW (FE)	4	-0.0702334	0.308078	-0.674065	0.533599	0.819667	0.853919	43.0626	0	0.655175	0.145005	-2.84154	5.35963	0.0147544	0.373859	0.206902	0.397028
Beef	Albumin || id:met-c-841	IVW (FE)	4	0.488814	0.26499	-0.0305654	1.00819	0.0650879	0.263479	43.0626	0	0.493851	0.860418	-1.94256	2.93843	0.488805	0.281382	0.400213	0.29706
Beef	Omega-6 fatty acids || id:met-c-856	IVW (FE)	4	0.13656	0.309484	-0.470028	0.743149	0.659031	0.805715	43.0626	0	0.524646	0.548847	-2.52181	3.49061	0.135395	0.326963	0.0627133	0.353642
Beef	Mean diameter for VLDL particles || id:met-c-941	IVW (FE)	4	-0.0575345	0.258462	-0.564119	0.44905	0.823844	0.856002	43.0626	0	0.986433	0.642769	-0.0015748	2.89659	-0.0706727	0.273482	-0.193861	0.311486
Beef	Triglycerides in chylomicrons and largest VLDL particles || id:met-c-960	IVW (FE)	4	0.187173	0.254537	-0.31172	0.686065	0.462128	0.733965	43.0626	0	0.692619	0.189087	2.21412	4.4646	0.127643	0.307516	-0.0988708	0.319524
Beef	Total lipids in large VLDL || id:met-c-889	IVW (FE)	4	0.0547078	0.260754	-0.456371	0.565786	0.833819	0.85776	43.0626	0	0.664476	0.562527	1.52078	2.92356	0.0545463	0.275537	0.0932168	0.295487
Beef	Triglycerides in IDL || id:met-c-872	IVW (FE)	4	0.0461351	0.259239	-0.461973	0.554244	0.858752	0.86272	43.0626	0	0.769285	0.192184	1.49867	4.35279	0.0508898	0.325148	-0.0270472	0.311811
Beef	Concentration of very large VLDL particles || id:met-c-950	IVW (FE)	4	0.235501	0.262913	-0.279808	0.75081	0.370393	0.672927	43.0626	0	0.48816	0.556763	2.69525	2.93424	0.230116	0.277553	0.20246	0.305522
Beef	Glucose || id:met-c-859	IVW (FE)	4	0.194641	0.237266	-0.270401	0.659682	0.412018	0.70386	43.0626	0	0.994521	0.829413	0.172752	2.68941	0.194641	0.251663	0.312056	0.27213
Beef	Glutamine || id:met-c-860	IVW (FE)	4	-0.0837246	0.238585	-0.551351	0.383902	0.725647	0.825347	43.0626	0	0.913617	0.156201	0.451676	4.36001	-0.0710542	0.339817	-0.0890804	0.300306
Beef	Phospholipids in chylomicrons and largest VLDL particles || id:met-c-959	IVW (FE)	4	0.12649	0.24994	-0.363392	0.616373	0.612799	0.794041	43.0626	0	0.364867	0.248257	3.69984	3.08791	0.125426	0.29511	0.0448311	0.291552
Beef	Phospholipids in medium LDL || id:met-c-908	IVW (FE)	4	0.101594	0.249093	-0.386629	0.589817	0.683381	0.813435	43.0626	0	0.728944	0.163404	1.7922	4.26999	0.112134	0.329799	-0.0546186	0.309765
Beef	Acetate || id:met-c-839	IVW (FE)	4	-0.228338	0.237823	-0.694471	0.237795	0.336995	0.644558	43.0626	0	0.925702	0.891397	0.0559101	2.69965	-0.228349	0.252372	-0.216542	0.277218
Beef	Cholesterol esters in medium VLDL || id:met-c-910	IVW (FE)	4	0.323411	0.260183	-0.186548	0.833371	0.213863	0.514726	43.0626	0	0.820914	0.0577707	1.73266	5.54853	0.330932	0.406796	0.242283	0.336467
Beef	Concentration of medium VLDL particles || id:met-c-913	IVW (FE)	4	0.0998801	0.25918	-0.408113	0.607873	0.699964	0.817733	43.0626	0	0.833826	0.491357	0.845304	3.14613	0.104867	0.273541	0.0793899	0.308094
Beef	Concentration of large LDL particles || id:met-c-884	IVW (FE)	4	0.113267	0.259219	-0.394803	0.621336	0.662146	0.807383	43.0626	0	0.903232	0.240747	0.684202	4.18887	0.11912	0.308616	0.0785287	0.318861
Beef	Total fatty acids || id:met-c-936	IVW (FE)	4	0.194551	0.309191	-0.411463	0.800566	0.529201	0.759072	43.0626	0	0.394168	0.466044	-3.54368	3.4826	0.225838	0.326659	0.420541	0.388011
Beef	Triglycerides in small HDL || id:met-c-923	IVW (FE)	4	0.248736	0.250658	-0.242554	0.740025	0.321036	0.626843	43.0626	0	0.883904	0.852028	-0.210459	2.78233	0.248736	0.265852	0.160515	0.293672
Beef	Concentration of small LDL particles || id:met-c-926	IVW (FE)	4	0.124941	0.259072	-0.38284	0.632721	0.629619	0.798942	43.0626	0	0.724635	0.147466	1.96422	4.56821	0.136515	0.352737	-0.0712859	0.308149
Beef	Concentration of very large HDL particles || id:met-c-946	IVW (FE)	4	-0.0702629	0.259466	-0.578816	0.43829	0.786546	0.84579	43.0626	0	0.481991	0.139393	3.44659	4.12012	-0.0559755	0.363868	-0.14547	0.318261
Beef	Free cholesterol in large VLDL || id:met-c-888	IVW (FE)	4	0.0818446	0.251145	-0.410399	0.574088	0.744511	0.834703	43.0626	0	0.933839	0.426365	0.38789	3.29101	0.0820202	0.264754	0.056544	0.310141
Beef	Ratio of bisallylic groups to double bonds || id:met-c-844	IVW (FE)	4	-0.374326	0.309762	-0.981459	0.232807	0.226881	0.526485	43.0626	0	0.388657	0.422643	3.41658	3.47866	-0.405715	0.327054	-0.514323	0.381091
Beef	Total lipids in IDL || id:met-c-869	IVW (FE)	4	0.0426693	0.259319	-0.465596	0.550934	0.869303	0.865601	43.0626	0	0.816239	0.30048	1.05953	3.86501	0.0472494	0.27267	-0.0174895	0.311708
Beef	Total lipids in small LDL || id:met-c-925	IVW (FE)	4	0.130447	0.258957	-0.377108	0.638003	0.614443	0.794041	43.0626	0	0.718183	0.201072	1.87967	4.2363	0.138155	0.325939	-0.03789	0.311913
Beef	Total cholesterol in medium VLDL || id:met-c-909	IVW (FE)	4	0.350333	0.250868	-0.141368	0.842034	0.162569	0.4491	43.0626	0	0.693226	0.102785	2.46052	4.67456	0.353587	0.357676	0.128721	0.308658
Beef	Free cholesterol || id:met-c-858	IVW (FE)	4	0.473171	0.310354	-0.135124	1.08147	0.127355	0.396517	43.0626	0	0.695137	0.283019	-1.60992	4.59888	0.532704	0.326966	0.699576	0.394511
Beef	Citrate || id:met-c-849	IVW (FE)	4	0.188804	0.237222	-0.27615	0.653759	0.426091	0.713851	43.0626	0	0.8151	0.216839	-0.861634	3.94392	0.183168	0.289642	0.222644	0.290328
Beef	Concentration of small VLDL particles || id:met-c-930	IVW (FE)	4	0.194751	0.259287	-0.313452	0.702954	0.452592	0.729344	43.0626	0	0.72911	0.184361	1.91298	4.3482	0.197209	0.328577	0.0211633	0.310328
Beef	Total cholesterol in LDL || id:met-c-895	IVW (FE)	4	0.0412684	0.24889	-0.446555	0.529092	0.868307	0.865495	43.0626	0	0.869226	0.304007	0.727952	3.70061	0.0467067	0.261752	0.00306175	0.28739
Beef	Alanine || id:met-c-840	IVW (FE)	4	-0.109581	0.235716	-0.571585	0.352424	0.642015	0.801717	43.0626	0	0.561068	0.131	-2.88423	4.03707	-0.110287	0.322869	-0.0356529	0.282896
Beef	Omega-7, omega-9 and saturated fatty acids || id:met-c-857	IVW (FE)	4	0.211084	0.30909	-0.394732	0.816901	0.494656	0.750144	43.0626	0	0.378577	0.297488	-3.93395	3.70627	0.273362	0.32578	0.473433	0.396989
Beef	Leucine || id:met-c-897	IVW (FE)	4	-0.210524	0.236367	-0.673803	0.252755	0.373109	0.675783	43.0626	0	0.723244	0.917041	0.878788	2.68314	-0.210524	0.251078	-0.206596	0.267424
Beef	Total cholesterol in large VLDL || id:met-c-886	IVW (FE)	4	0.0727419	0.251222	-0.419652	0.565136	0.772158	0.841928	43.0626	0	0.793758	0.341343	1.12262	3.54118	0.0731145	0.264377	0.0199885	0.295564
Beef	Total lipids in very large HDL || id:met-c-945	IVW (FE)	4	-0.109548	0.259047	-0.617279	0.398184	0.672377	0.809301	43.0626	0	0.848702	0.347549	0.687197	3.68488	-0.158413	0.272902	-0.364561	0.317051
Beef	Total lipids in medium LDL || id:met-c-906	IVW (FE)	4	0.144335	0.259131	-0.363562	0.652231	0.57753	0.777391	43.0626	0	0.886903	0.257713	0.798174	4.09868	0.149415	0.303312	0.0793282	0.314943
Beef	Phospholipids in very small VLDL || id:met-c-955	IVW (FE)	4	0.0488625	0.259494	-0.459745	0.55747	0.850642	0.862042	43.0626	0	0.727156	0.440779	1.34645	3.25007	0.0501887	0.273658	-0.0328367	0.293716
Beef	Triglycerides in medium VLDL || id:met-c-915	IVW (FE)	4	0.119941	0.251342	-0.372689	0.612571	0.633218	0.799284	43.0626	0	0.868809	0.91225	0.640862	2.79673	0.119941	0.266848	0.034913	0.268342
Beef	Free cholesterol to esterified cholesterol ratio || id:met-c-853	IVW (FE)	4	0.183449	0.309206	-0.422594	0.789492	0.552986	0.765366	43.0626	0	0.877042	0.571381	0.789247	3.48412	0.158304	0.326359	-0.0422588	0.369252
Beef	Ratio of bisallylic groups to total fatty acids || id:met-c-845	IVW (FE)	4	-0.195627	0.312644	-0.80841	0.417156	0.531501	0.759706	43.0626	0	0.491279	0.524107	2.73871	3.52252	-0.223651	0.330491	-0.418623	0.374082
Beef	Glycerol || id:met-c-861	IVW (FE)	4	-0.19847	0.262365	-0.712705	0.315765	0.44937	0.727386	43.0626	0	0.718018	0.0765759	-2.40631	5.35142	-0.0904515	0.346118	0.175932	0.344473
Beef	Urea || id:met-c-939	IVW (FE)	4	0.217038	0.262072	-0.296623	0.730699	0.407578	0.70068	43.0626	0	0.98871	0.0629535	0.296787	5.61181	0.197427	0.401676	0.0558137	0.334847
Beef	Acetoacetate || id:met-c-838	IVW (FE)	4	0.48019	0.262449	-0.0342094	0.994589	0.0673019	0.268136	43.0626	0	0.992438	0.658322	0.444657	2.9136	0.467346	0.277017	0.313343	0.30833
Beef	Concentration of medium HDL particles || id:met-c-902	IVW (FE)	4	0.00909675	0.258801	-0.498153	0.516346	0.97196	0.878453	43.0626	0	0.975233	0.919002	-0.0921636	2.9014	0.00911401	0.274856	0.00489608	0.293361
Beef	Total lipids in medium VLDL || id:met-c-912	IVW (FE)	4	0.216937	0.259327	-0.291344	0.725219	0.402852	0.697516	43.0626	0	0.59161	0.299165	2.47707	3.59347	0.209796	0.272347	0.204681	0.31664
Beef	Cholesterol esters in large LDL || id:met-c-881	IVW (FE)	4	0.151553	0.259196	-0.356471	0.659578	0.558745	0.767569	43.0626	0	0.965498	0.239818	0.352706	4.21102	0.157539	0.308798	0.13776	0.318771
Beef	3-hydroxybutyrate || id:met-c-846	IVW (FE)	4	0.0220796	0.242099	-0.452434	0.496593	0.927333	0.87529	43.0626	0	0.56593	0.451467	-1.99496	2.97014	0.0443312	0.255272	0.137459	0.311569
Beef	Phospholipids in small VLDL || id:met-c-931	IVW (FE)	4	0.233387	0.249969	-0.256553	0.723327	0.350478	0.655078	43.0626	0	0.787285	0.28658	1.37371	3.73497	0.231121	0.262463	0.137417	0.304445
Beef	Average number of methylene groups in a fatty acid chain || id:met-c-848	IVW (FE)	3	0.753929	0.346062	0.0756476	1.43221	0.0293617	0.157766	37.7428	1	0.674729	0.847346	2.80467	3.67627	0.755041	0.368392	0.814998	0.395059
Beef	Phosphatidylcholine and other cholines || id:met-c-918	IVW (FE)	4	0.248552	0.308296	-0.355708	0.852813	0.42012	0.709255	43.0626	0	0.251554	0.329153	-5.27393	3.47105	0.248936	0.324736	0.191716	0.384182
Beef	Tyrosine || id:met-c-938	IVW (FE)	4	-0.351139	0.236346	-0.814377	0.112098	0.137358	0.415454	43.0626	0	0.632543	0.325517	1.48393	3.28333	-0.347519	0.248397	-0.31713	0.293138
Beef	Triglycerides in very large HDL || id:met-c-948	IVW (FE)	4	0.118452	0.249318	-0.370212	0.607115	0.634713	0.799378	43.0626	0	0.747791	0.176868	1.664	4.21926	0.128652	0.325018	-0.0452458	0.297547
Beef	Total lipids in small VLDL || id:met-c-929	IVW (FE)	4	0.198996	0.259308	-0.309248	0.70724	0.442836	0.723	43.0626	0	0.775746	0.173725	1.64056	4.4647	0.202558	0.332519	0.0793705	0.321474
Beef	Total cholesterol in small VLDL || id:met-c-927	IVW (FE)	4	0.224021	0.249903	-0.265788	0.71383	0.370021	0.672676	43.0626	0	0.81415	0.176705	1.36066	4.28971	0.228379	0.318593	0.157799	0.320083
Beef	Concentration of large HDL particles || id:met-c-878	IVW (FE)	4	-0.107207	0.259242	-0.615321	0.400906	0.67921	0.810937	43.0626	0	0.790991	0.640585	-0.980735	2.90537	-0.100235	0.2741	-0.0424439	0.30563
Beef	Total cholesterol in medium HDL || id:met-c-898	IVW (FE)	4	0.078438	0.249088	-0.409774	0.56665	0.752837	0.837584	43.0626	0	0.816817	0.97289	-0.64944	2.77293	0.078438	0.264796	0.0627717	0.284631
Beef	Total phosphoglycerides || id:met-c-937	IVW (FE)	4	0.243991	0.308562	-0.360791	0.848773	0.429099	0.714322	43.0626	0	0.262702	0.152791	-5.63107	3.81715	0.313851	0.363595	0.401577	0.406101
Beef	Histidine || id:met-c-866	IVW (FE)	4	-0.176195	0.259371	-0.684563	0.332172	0.496937	0.750144	43.0626	0	0.969994	0.826335	-0.297967	2.90144	-0.176195	0.274992	-0.0893528	0.309122
Beef	Triglycerides in small VLDL || id:met-c-932	IVW (FE)	4	0.135841	0.249551	-0.353279	0.624961	0.586205	0.7809	43.0626	0	0.824971	0.364304	0.997322	3.45074	0.102757	0.262412	-0.0572814	0.310457
Beef	Average number of double bonds in a fatty acid chain || id:met-c-851	IVW (FE)	4	0.134886	0.291896	-0.437229	0.707001	0.644007	0.802187	43.0626	0	0.726077	0.796781	1.50405	3.41382	0.137253	0.309422	0.212773	0.342775
Beef	Free cholesterol in IDL || id:met-c-868	IVW (FE)	4	-0.00446376	0.249567	-0.493615	0.484688	0.98573	0.878648	43.0626	0	0.745146	0.703461	1.02668	2.77758	-0.00444375	0.264303	-0.0393171	0.279805
Beef	Total cholesterol in medium LDL || id:met-c-904	IVW (FE)	4	0.184423	0.249293	-0.304191	0.673037	0.459431	0.732493	43.0626	0	0.795567	0.198638	1.39874	4.14473	0.192842	0.315298	0.0420948	0.303991
Beef	Phospholipids in medium VLDL || id:met-c-914	IVW (FE)	4	0.204702	0.251875	-0.288973	0.698377	0.416383	0.706033	43.0626	0	0.744052	0.426195	1.39372	3.19702	0.193277	0.265243	0.0615739	0.3015
Beef	Cholesterol esters in large HDL || id:met-c-875	IVW (FE)	4	-0.175148	0.259619	-0.684	0.333705	0.499908	0.750144	43.0626	0	0.91025	0.711949	-0.542618	2.90726	-0.175148	0.274861	-0.217141	0.317855
Beef	Sphingomyelins || id:met-c-935	IVW (FE)	4	0.0236359	0.308411	-0.580849	0.628121	0.938912	0.877623	43.0626	0	0.184019	0.0443828	-8.01562	4.04265	0.0452906	0.480785	0.0406509	0.426448
Beef	Concentration of small HDL particles || id:met-c-922	IVW (FE)	4	0.202421	0.259147	-0.305507	0.710349	0.43474	0.717776	43.0626	0	0.795608	0.973429	1.05451	2.8981	0.202427	0.275459	0.232471	0.296368
Beef	Total lipids in small HDL || id:met-c-921	IVW (FE)	4	0.2365	0.259341	-0.271807	0.744808	0.361806	0.664548	43.0626	0	0.906657	0.997178	0.618993	2.89705	0.2365	0.275824	0.206136	0.292069
Beef	Total cholesterol in IDL || id:met-c-867	IVW (FE)	4	0.0581187	0.259239	-0.44999	0.566227	0.82261	0.85501	43.0626	0	0.933442	0.257357	0.443892	4.11996	0.0634565	0.302855	0.0402139	0.324896
Beef	Triglycerides in large VLDL || id:met-c-892	IVW (FE)	4	0.0312648	0.251045	-0.460783	0.523313	0.900889	0.873642	43.0626	0	0.888659	0.824518	0.472253	2.79544	0.0312839	0.266253	-0.0431608	0.28582
Beef	22:6, docosahexaenoic acid || id:met-c-852	IVW (FE)	4	0.264595	0.309114	-0.341268	0.870458	0.392009	0.687666	43.0626	0	0.973307	0.942664	0.395168	3.48504	0.264595	0.328285	0.248387	0.340271
Beef	Total lipids in large HDL || id:met-c-877	IVW (FE)	4	-0.126422	0.259311	-0.634672	0.381828	0.625883	0.798302	43.0626	0	0.782757	0.625515	-1.0359	2.90563	-0.121475	0.274115	-0.0822761	0.293514
Beef	Free cholesterol in medium VLDL || id:met-c-911	IVW (FE)	4	0.210716	0.251559	-0.282339	0.703772	0.402232	0.697165	43.0626	0	0.713454	0.382039	1.60528	3.3191	0.197197	0.26464	0.0461687	0.307641
Beef	Total lipids in very large VLDL || id:met-c-949	IVW (FE)	4	0.0398965	0.258713	-0.467181	0.546974	0.877443	0.867171	43.0626	0	0.478279	0.135943	3.58872	4.12125	0.0432881	0.351069	0.0632978	0.317831
Beef	Triglycerides in very small VLDL || id:met-c-956	IVW (FE)	4	0.0963144	0.25948	-0.412266	0.604894	0.710501	0.81889	43.0626	0	0.673082	0.204563	2.12242	4.16343	0.0983386	0.32157	0.0145634	0.31272
Beef	Mean diameter for HDL particles || id:met-c-865	IVW (FE)	4	-0.0681702	0.268688	-0.594799	0.458458	0.799716	0.851054	43.0626	0	0.979545	0.624667	-0.15154	2.92139	-0.0826103	0.284155	-0.21258	0.312593
Beef	Concentration of very small VLDL particles || id:met-c-954	IVW (FE)	4	0.063483	0.259397	-0.444935	0.571901	0.806663	0.852198	43.0626	0	0.607354	0.314145	2.20487	3.56306	0.0651559	0.272823	0.156246	0.303255
Beef	Cholesterol esters in very large HDL || id:met-c-943	IVW (FE)	4	-0.316206	0.260282	-0.826358	0.193947	0.22442	0.524216	43.0626	0	0.78856	0.357256	0.794337	3.62277	-0.362102	0.274865	-0.540152	0.302952
Beef	Total cholesterol in HDL || id:met-c-864	IVW (FE)	4	-0.0244119	0.249456	-0.513346	0.464522	0.922043	0.874535	43.0626	0	0.909112	0.349536	-0.479629	3.54532	-0.0475475	0.262453	-0.121467	0.303193
Beef	Concentration of IDL particles || id:met-c-870	IVW (FE)	4	0.0489509	0.259304	-0.459284	0.557186	0.850267	0.862042	43.0626	0	0.780471	0.318573	1.23951	3.75934	0.0532801	0.27277	-0.0177654	0.307575
Beef	Free cholesterol in large LDL || id:met-c-882	IVW (FE)	4	0.0732931	0.249288	-0.415312	0.561899	0.768751	0.841735	43.0626	0	0.830577	0.233208	1.03968	3.99869	0.0805311	0.302107	-0.035874	0.295248
Beef	Total cholesterol in large LDL || id:met-c-880	IVW (FE)	4	0.131811	0.249291	-0.3568	0.620421	0.596984	0.78611	43.0626	0	0.818184	0.152661	1.28201	4.43179	0.142344	0.333102	0.0458506	0.310797
Beef	18:2, linoleic acid (LA) || id:met-c-893	IVW (FE)	4	0.0511091	0.308867	-0.55427	0.656488	0.868572	0.865495	43.0626	0	0.417411	0.343469	-3.64056	3.65519	0.0517092	0.325182	-0.0168929	0.376899
Beef	Total cholesterol in large HDL || id:met-c-874	IVW (FE)	4	-0.0877307	0.249681	-0.577105	0.401644	0.72531	0.825179	43.0626	0	0.885608	0.415802	-0.620484	3.2947	-0.110205	0.263179	-0.210253	0.307953
Beef	Free cholesterol in large HDL || id:met-c-876	IVW (FE)	4	0.0588945	0.249518	-0.43016	0.547949	0.813407	0.852912	43.0626	0	0.880201	0.333945	-0.55355	3.5959	0.0411815	0.262315	-0.0168247	0.304229
Beef	Phospholipids in large LDL || id:met-c-885	IVW (FE)	4	0.111558	0.249445	-0.377355	0.600471	0.654714	0.804651	43.0626	0	0.799803	0.168635	1.35173	4.32028	0.121398	0.326265	0.0158122	0.303441
Beef	Concentration of chylomicrons and largest VLDL particles || id:met-c-958	IVW (FE)	4	0.386173	0.263622	-0.130526	0.902872	0.142955	0.424286	43.0626	0	0.40471	0.232568	4.00561	3.47704	0.383438	0.315884	0.293399	0.316241
Beef	Description of average fatty acid chain length, not actual carbon number || id:met-c-854	IVW (FE)	4	0.183414	0.308595	-0.421432	0.78826	0.552278	0.765366	43.0626	0	0.675996	0.706939	-1.49452	3.47527	0.194803	0.326861	0.338982	0.360225
Beef	Mono-unsaturated fatty acids || id:met-c-916	IVW (FE)	4	0.338804	0.309267	-0.267359	0.944967	0.273295	0.574567	43.0626	0	0.546731	0.241362	-2.89538	4.50465	0.427131	0.325933	0.726688	0.41016
Beef	Cholesterol esters in large VLDL || id:met-c-887	IVW (FE)	4	0.318792	0.262036	-0.194799	0.832383	0.223758	0.523635	43.0626	0	0.829428	0.157773	1.44774	4.66802	0.319418	0.343754	0.13381	0.330989
Beef	Serum total triglycerides || id:met-c-934	IVW (FE)	4	0.177935	0.24973	-0.311535	0.667406	0.476148	0.741192	43.0626	0	0.6951	0.173787	2.05615	4.17667	0.161841	0.316283	0.00760245	0.324627
Beef	Other polyunsaturated fatty acids than 18:2 || id:met-c-917	IVW (FE)	4	0.206691	0.308576	-0.398119	0.811501	0.502972	0.750224	43.0626	0	0.877596	0.902162	-0.398483	3.47927	0.204673	0.32753	0.11917	0.353571
Beef	Total lipids in very small VLDL || id:met-c-953	IVW (FE)	4	0.0291449	0.259446	-0.479369	0.537659	0.910558	0.873676	43.0626	0	0.599017	0.333919	2.1707	3.47437	0.0309485	0.273044	0.1068	0.309387
Beef	Omega-3 fatty acids || id:met-c-855	IVW (FE)	4	0.0657472	0.308659	-0.539224	0.670718	0.83132	0.857515	43.0626	0	0.868782	0.96265	-0.583751	3.48279	0.0657291	0.328026	0.109256	0.341436
Beef	Total cholesterol in small LDL || id:met-c-924	IVW (FE)	4	0.118884	0.248827	-0.368817	0.606585	0.632807	0.799284	43.0626	0	0.891989	0.316122	0.676816	3.66154	0.125869	0.261699	0.0833754	0.296096
Beef	Cholesterol esters in medium LDL || id:met-c-905	IVW (FE)	4	0.171728	0.259289	-0.336479	0.679935	0.507778	0.750434	43.0626	0	0.945685	0.269547	0.479304	4.0642	0.176224	0.299125	0.130088	0.306912
Beef	Total lipids in large LDL || id:met-c-883	IVW (FE)	4	0.124152	0.259244	-0.383966	0.63227	0.632009	0.799284	43.0626	0	0.917023	0.250402	0.607671	4.14748	0.129621	0.30546	0.0862306	0.311602
Beef	Concentration of medium LDL particles || id:met-c-907	IVW (FE)	4	0.141866	0.259106	-0.365982	0.649715	0.584021	0.7809	43.0626	0	0.86302	0.233204	0.957642	4.20588	0.148056	0.311939	0.0720997	0.315921
Beef	Total lipids in medium HDL || id:met-c-901	IVW (FE)	4	0.0106729	0.258721	-0.496421	0.517766	0.967095	0.878453	43.0626	0	0.925551	0.90143	-0.294325	2.9002	0.0106927	0.274704	0.0223271	0.295452
Beef	Triglycerides in very large VLDL || id:met-c-952	IVW (FE)	4	0.0136287	0.249001	-0.474414	0.501671	0.956351	0.878453	43.0626	0	0.613213	0.362606	1.92305	3.23254	-0.0144521	0.262165	-0.108345	0.299071
Beef	Serum total cholesterol || id:met-c-933	IVW (FE)	4	0.160684	0.255773	-0.340632	0.662	0.529854	0.759191	43.0626	0	0.95107	0.256089	-0.116654	3.96857	0.149357	0.268702	0.120178	0.326667
Beef	Cholesterol esters in medium HDL || id:met-c-899	IVW (FE)	4	0.0433482	0.258618	-0.463543	0.55024	0.866886	0.865495	43.0626	0	0.84199	0.908705	-0.610312	2.89936	0.0433482	0.274641	0.0557927	0.299762
Beef	Apolipoprotein B || id:met-c-843	IVW (FE)	4	0.298233	0.255443	-0.202435	0.798901	0.243003	0.54018	43.0626	0	0.670449	0.210631	2.27452	4.03484	0.3019	0.313308	0.338251	0.304527
Beef	Lactate || id:met-c-894	IVW (FE)	4	-0.110739	0.236266	-0.57382	0.352341	0.639279	0.801042	43.0626	0	0.409898	0.464712	-2.87448	2.68558	-0.105715	0.249189	-0.0749394	0.279653
Beef	Phospholipids in IDL || id:met-c-871	IVW (FE)	4	-0.00748179	0.24965	-0.496796	0.481832	0.976092	0.878453	43.0626	0	0.817039	0.649181	0.721081	2.77913	-0.00593421	0.264211	-0.0346543	0.299158
Beef	Total cholesterol in very large HDL || id:met-c-942	IVW (FE)	4	-0.233922	0.25004	-0.724	0.256157	0.349511	0.654344	43.0626	0	0.811086	0.156578	0.969308	4.41185	-0.289501	0.312605	-0.539116	0.300117
Beef	Concentration of large VLDL particles || id:met-c-890	IVW (FE)	4	0.206563	0.261541	-0.306057	0.719182	0.42965	0.714341	43.0626	0	0.552852	0.465764	2.29057	2.96374	0.200336	0.275686	0.1866	0.314357
Beef	Pyruvate || id:met-c-920	IVW (FE)	4	-0.266581	0.236303	-0.729735	0.196573	0.259264	0.555594	43.0626	0	0.385775	0.612972	-3.1915	2.66977	-0.274616	0.249848	-0.323191	0.277463
Beef	Isoleucine || id:met-c-873	IVW (FE)	4	-0.238513	0.236031	-0.701135	0.224108	0.312248	0.619183	43.0626	0	0.856848	0.982245	-0.783145	2.67416	-0.238513	0.250912	-0.199616	0.281767
Beef	Free cholesterol in medium HDL || id:met-c-900	IVW (FE)	4	0.0148705	0.249049	-0.473266	0.503007	0.952387	0.878453	43.0626	0	0.889928	0.960524	-0.417813	2.7736	0.0148506	0.264661	0.0848258	0.267886
Beef	Apolipoprotein A-I || id:met-c-842	IVW (FE)	4	0.0705789	0.265054	-0.448927	0.590085	0.790023	0.847379	43.0626	0	0.972288	0.67542	-0.0461612	2.97242	0.0705789	0.280468	-0.0880161	0.313793
Beef	Valine || id:met-c-940	IVW (FE)	4	-0.0969572	0.234735	-0.557038	0.363124	0.67957	0.81112	43.0626	0	0.762413	0.622796	-1.01349	2.66284	-0.0973061	0.24818	-0.0226821	0.279359
Beef	Glycoprotein acetyls || id:met-c-863	IVW (FE)	4	0.492093	0.261486	-0.0204194	1.00461	0.0598482	0.248856	43.0626	0	0.918799	0.590133	0.820035	2.90034	0.487059	0.275785	0.410258	0.309509
Beef	Phospholipids in large HDL || id:met-c-879	IVW (FE)	4	-0.0960734	0.259079	-0.603868	0.411721	0.710767	0.81889	43.0626	0	0.779617	0.661196	-1.01935	2.90413	-0.0848137	0.274001	0.0229144	0.298141
Beef	Free cholesterol in very large HDL || id:met-c-944	IVW (FE)	4	-0.125336	0.249795	-0.614934	0.364262	0.61584	0.794041	43.0626	0	0.756297	0.075787	1.64963	4.99972	-0.172379	0.370018	-0.453707	0.30959
Beef	Phospholipids in medium HDL || id:met-c-903	IVW (FE)	4	0.0644905	0.249248	-0.424036	0.553017	0.795836	0.849562	43.0626	0	0.891155	0.979475	-0.363517	2.77473	0.0644905	0.26499	0.0925766	0.265633
Beer	Phenylalanine || id:met-c-919	IVW (FE)	9	-0.0830044	0.139908	-0.357223	0.191214	0.552994	0.765366	57.5318	0	0.802307	0.183944	-0.144903	0.303205	-0.0946406	0.163951	-0.143812	0.190869
Beer	Free cholesterol in small VLDL || id:met-c-928	IVW (FE)	8	0.190732	0.160406	-0.123664	0.505128	0.234417	0.532737	59.1555	0	0.37467	0.338817	-0.0407677	0.293203	0.169485	0.175681	0.0768524	0.204599
Beer	Mean diameter for LDL particles || id:met-c-896	IVW (FE)	8	0.152942	0.162857	-0.166257	0.472142	0.347669	0.652166	59.1555	0	0.351556	0.352042	0.385145	0.289547	0.217631	0.170272	0.308888	0.206918
Beer	Phospholipids in large VLDL || id:met-c-891	IVW (FE)	8	-0.0505906	0.160542	-0.365254	0.264072	0.752668	0.837584	59.1555	0	0.194397	0.662563	-0.37523	0.274437	-0.0532986	0.16855	-0.158626	0.204714
Beer	Creatinine || id:met-c-850	IVW (FE)	9	0.0771746	0.137701	-0.19272	0.347069	0.575173	0.776645	57.5318	0	0.418364	0.0666723	-0.158125	0.330723	-0.00285313	0.16569	-0.00980195	0.183098
Beer	Glycoproteins || id:met-c-862	IVW (FE)	9	0.105634	0.15966	-0.2073	0.418568	0.508215	0.750724	57.5318	0	0.235455	0.686122	0.405501	0.281481	0.109292	0.167539	0.276385	0.196846
Beer	Phospholipids in very large VLDL || id:met-c-951	IVW (FE)	8	0.159299	0.15995	-0.154203	0.472801	0.319284	0.625255	59.1555	0	0.613825	0.780856	0.039104	0.27479	0.159299	0.168097	0.102467	0.212016
Beer	Phospholipids in very large HDL || id:met-c-947	IVW (FE)	9	0.459659	0.154647	0.156551	0.762767	0.00295565	0.0357214	57.5318	0	0.978836	0.0184223	0.435086	0.447384	0.406443	0.182059	0.343528	0.203926
Beer	Total lipids in chylomicrons and largest VLDL particles || id:met-c-957	IVW (FE)	8	0.0549752	0.163556	-0.265595	0.375545	0.736777	0.83019	59.1555	0	0.86557	0.83227	0.0154925	0.275214	0.0549715	0.171871	0.0560095	0.205535
Beer	Average number of methylene groups per double bond || id:met-c-847	IVW (FE)	8	-0.207771	0.198901	-0.597617	0.182075	0.296211	0.599506	59.1555	1	0.617442	0.602246	-0.352316	0.34348	-0.197355	0.208348	-0.346643	0.260472
Beer	Albumin || id:met-c-841	IVW (FE)	8	0.307977	0.165101	-0.0156214	0.631575	0.0621277	0.254832	59.1555	1	0.0992755	0.235588	0.737057	0.277231	0.290224	0.172871	0.223847	0.217857
Beer	Omega-6 fatty acids || id:met-c-856	IVW (FE)	8	0.304313	0.199903	-0.0874968	0.696123	0.127933	0.396884	59.1555	0	0.30935	0.671189	0.612114	0.344689	0.331152	0.209881	0.484465	0.250668
Beer	Mean diameter for VLDL particles || id:met-c-941	IVW (FE)	8	-0.25012	0.162536	-0.56869	0.0684509	0.123839	0.390875	59.1555	0	0.10797	0.154351	-0.684236	0.28919	-0.304062	0.179795	-0.434155	0.212288
Beer	Triglycerides in chylomicrons and largest VLDL particles || id:met-c-960	IVW (FE)	8	0.0014379	0.160074	-0.312308	0.315183	0.992833	0.880898	59.1555	0	0.385302	0.488106	-0.205648	0.273019	0.0162597	0.168049	-0.0995868	0.200285
Beer	Total lipids in large VLDL || id:met-c-889	IVW (FE)	8	-0.0490431	0.163239	-0.368992	0.270906	0.763844	0.841258	59.1555	0	0.160651	0.529309	-0.402195	0.274783	-0.0552287	0.171109	-0.194257	0.209104
Beer	Triglycerides in IDL || id:met-c-872	IVW (FE)	8	0.213515	0.162966	-0.105897	0.532928	0.190133	0.485592	59.1555	0	0.917005	0.92374	0.235992	0.274324	0.216815	0.171286	0.218958	0.206296
Beer	Concentration of very large VLDL particles || id:met-c-950	IVW (FE)	8	0.0989061	0.164221	-0.222967	0.42078	0.546992	0.765225	59.1555	0	0.597101	0.809541	-0.02769	0.278828	0.0894642	0.172455	-0.0237021	0.206962
Beer	Glucose || id:met-c-859	IVW (FE)	9	0.425538	0.140319	0.150512	0.700564	0.00242424	0.0321463	57.5318	0	0.770699	0.559731	0.479867	0.242322	0.437211	0.146935	0.480505	0.18389
Beer	Glutamine || id:met-c-860	IVW (FE)	8	0.0533393	0.145774	-0.232379	0.339057	0.714438	0.821164	59.1555	0	0.404674	0.0732102	0.288295	0.331909	0.143971	0.17646	0.182212	0.183745
Beer	Phospholipids in chylomicrons and largest VLDL particles || id:met-c-959	IVW (FE)	8	0.0847346	0.159099	-0.227099	0.396568	0.594316	0.784259	59.1555	0	0.853705	0.73618	0.0411357	0.273743	0.0847346	0.167181	0.0332111	0.203627
Beer	Phospholipids in medium LDL || id:met-c-908	IVW (FE)	8	0.425558	0.16005	0.11186	0.739255	0.00783938	0.068467	59.1555	0	0.304675	0.682039	0.669823	0.273596	0.417784	0.16797	0.371778	0.20276
Beer	Acetate || id:met-c-839	IVW (FE)	9	0.259093	0.138946	-0.013241	0.531427	0.0622229	0.254832	57.5318	0	0.832801	0.513411	0.210458	0.246196	0.211076	0.144955	0.171925	0.176845
Beer	Cholesterol esters in medium VLDL || id:met-c-910	IVW (FE)	8	0.0678429	0.162587	-0.250827	0.386513	0.676479	0.810768	59.1555	0	0.311715	0.458901	-0.177001	0.27422	0.0504892	0.170184	-0.0278039	0.199474
Beer	Concentration of medium VLDL particles || id:met-c-913	IVW (FE)	8	0.0785839	0.162825	-0.240553	0.397721	0.62936	0.798942	59.1555	0	0.363508	0.551258	-0.140164	0.274888	0.0539696	0.170552	-0.0734825	0.210022
Beer	Concentration of large LDL particles || id:met-c-884	IVW (FE)	8	0.49868	0.164277	0.176696	0.820663	0.00240062	0.0319304	59.1555	0	0.228827	0.779485	0.7889	0.274265	0.499258	0.17266	0.533314	0.200995
Beer	Total fatty acids || id:met-c-936	IVW (FE)	8	0.238342	0.199513	-0.152704	0.629388	0.232237	0.531068	59.1555	0	0.531373	0.492848	0.0478431	0.344546	0.235521	0.208851	0.215682	0.257347
Beer	Triglycerides in small HDL || id:met-c-923	IVW (FE)	8	-0.263323	0.159597	-0.576134	0.0494877	0.098959	0.339978	59.1555	0	0.32846	0.885455	-0.498308	0.273715	-0.263323	0.167994	-0.207435	0.198978
Beer	Concentration of small LDL particles || id:met-c-926	IVW (FE)	8	0.363265	0.163404	0.0429933	0.683536	0.0262083	0.148232	59.1555	0	0.423694	0.909138	0.550032	0.27415	0.363259	0.171858	0.475111	0.199343
Beer	Concentration of very large HDL particles || id:met-c-946	IVW (FE)	9	0.465119	0.155153	0.161018	0.76922	0.00271938	0.0344887	57.5318	0	0.850908	0.175862	0.512116	0.354896	0.461294	0.161881	0.405507	0.205916
Beer	Free cholesterol in large VLDL || id:met-c-888	IVW (FE)	8	0.152756	0.159817	-0.160485	0.465997	0.339162	0.646431	59.1555	0	0.29087	0.310986	-0.124124	0.29124	0.130531	0.174497	-0.0245915	0.208269
Beer	Ratio of bisallylic groups to double bonds || id:met-c-844	IVW (FE)	8	0.202359	0.199359	-0.188386	0.593103	0.310085	0.616963	59.1555	0	0.878822	0.252339	0.142702	0.42216	0.149935	0.219539	0.197518	0.267168
Beer	Total lipids in IDL || id:met-c-869	IVW (FE)	8	0.558216	0.16482	0.235169	0.881262	0.000707065	0.0152243	59.1555	1	0.195594	0.607355	0.87129	0.274421	0.57415	0.173239	0.640667	0.218087
Beer	Total lipids in small LDL || id:met-c-925	IVW (FE)	8	0.363866	0.163384	0.0436331	0.684098	0.0259434	0.147436	59.1555	0	0.371674	0.889074	0.574065	0.274195	0.363861	0.171816	0.496904	0.212369
Beer	Total cholesterol in medium VLDL || id:met-c-909	IVW (FE)	8	0.0663242	0.158889	-0.245099	0.377747	0.676368	0.810768	59.1555	0	0.258582	0.29143	-0.229183	0.289849	0.0518559	0.166147	-0.0451097	0.205779
Beer	Free cholesterol || id:met-c-858	IVW (FE)	8	0.374036	0.199064	-0.016129	0.7642	0.0602478	0.250238	59.1555	1	0.238675	0.620331	0.734458	0.342833	0.383267	0.209006	0.438919	0.256802
Beer	Citrate || id:met-c-849	IVW (FE)	8	-0.213723	0.146074	-0.500027	0.0725816	0.143436	0.424971	59.1555	1	0.185002	0.206442	0.104602	0.262992	-0.16956	0.167107	-0.00260413	0.188393
Beer	Concentration of small VLDL particles || id:met-c-930	IVW (FE)	8	-0.00612391	0.162414	-0.324455	0.312207	0.969922	0.878453	59.1555	0	0.265919	0.255041	-0.301743	0.299416	-0.0273601	0.169807	-0.146549	0.212727
Beer	Total cholesterol in LDL || id:met-c-895	IVW (FE)	8	0.448866	0.160124	0.135022	0.762709	0.00505926	0.0521254	59.1555	1	0.233292	0.660535	0.737822	0.273629	0.442205	0.168142	0.393618	0.20878
Beer	Alanine || id:met-c-840	IVW (FE)	7	-0.0685371	0.151486	-0.365449	0.228375	0.650957	0.804348	61.2993	1	0.207789	0.683008	-0.342994	0.243151	-0.0679014	0.158824	-0.233648	0.18767
Beer	Omega-7, omega-9 and saturated fatty acids || id:met-c-857	IVW (FE)	8	0.235103	0.199669	-0.156248	0.626454	0.23901	0.53571	59.1555	0	0.294555	0.303478	-0.115406	0.369173	0.208898	0.227158	0.118129	0.273988
Beer	Leucine || id:met-c-897	IVW (FE)	8	0.0518724	0.144595	-0.231534	0.335278	0.719787	0.822595	59.1555	0	0.519906	0.500008	-0.0786744	0.238833	0.0404077	0.151371	-0.0409517	0.17881
Beer	Total cholesterol in large VLDL || id:met-c-886	IVW (FE)	8	0.107135	0.159758	-0.20599	0.42026	0.502471	0.750144	59.1555	0	0.235758	0.310769	-0.198373	0.283567	0.097916	0.167116	0.0240421	0.208475
Beer	Total lipids in very large HDL || id:met-c-945	IVW (FE)	9	0.345201	0.159198	0.0331733	0.657229	0.03013	0.1604	57.5318	0	0.940122	0.291631	0.316613	0.344647	0.366995	0.166915	0.307369	0.203842
Beer	Total lipids in medium LDL || id:met-c-906	IVW (FE)	8	0.421684	0.164904	0.0984728	0.744896	0.0105533	0.0831584	59.1555	0	0.310309	0.855591	0.661957	0.274559	0.421667	0.173398	0.455045	0.209116
Beer	Phospholipids in very small VLDL || id:met-c-955	IVW (FE)	8	0.409578	0.163927	0.0882815	0.730875	0.0124705	0.0917753	59.1555	1	0.415344	0.587116	0.596261	0.274527	0.447739	0.17225	0.50828	0.211616
Beer	Triglycerides in medium VLDL || id:met-c-915	IVW (FE)	8	-0.133269	0.159768	-0.446414	0.179877	0.404204	0.69819	59.1555	0	0.0481355	0.121318	-0.682217	0.274316	-0.284242	0.205136	-0.143809	0.226558
Beer	Free cholesterol to esterified cholesterol ratio || id:met-c-853	IVW (FE)	8	0.526385	0.200488	0.133428	0.919341	0.00865178	0.07364	59.1555	0	0.114102	0.117967	1.0869	0.38261	0.648368	0.234101	0.69605	0.264672
Beer	Ratio of bisallylic groups to total fatty acids || id:met-c-845	IVW (FE)	8	0.247927	0.20145	-0.146915	0.64277	0.218431	0.519333	59.1555	0	0.85446	0.470846	0.186907	0.364262	0.233343	0.210555	0.217624	0.259758
Beer	Glycerol || id:met-c-861	IVW (FE)	8	0.239188	0.166696	-0.0875362	0.565912	0.151323	0.435581	59.1555	0	0.530282	0.222821	0.0504078	0.342711	0.182081	0.173867	0.0823889	0.209822
Beer	Urea || id:met-c-939	IVW (FE)	9	-0.0750956	0.155546	-0.379966	0.229775	0.629247	0.798942	57.5318	0	0.521799	0.556647	0.0825189	0.279546	-0.0594896	0.163024	0.0296837	0.202142
Beer	Acetoacetate || id:met-c-838	IVW (FE)	9	-0.0171323	0.15368	-0.318345	0.28408	0.911235	0.873941	57.5318	0	0.453694	0.882807	0.16363	0.274713	-0.00557921	0.161459	0.11418	0.191431
Beer	Concentration of medium HDL particles || id:met-c-902	IVW (FE)	7	0.117782	0.164933	-0.205486	0.441051	0.475152	0.740787	62.5205	1	0.425852	0.67789	0.307977	0.2757	0.120428	0.172938	0.133614	0.205328
Beer	Total lipids in medium VLDL || id:met-c-912	IVW (FE)	8	-0.0964908	0.162391	-0.414778	0.221796	0.552387	0.765366	59.1555	0	0.0999195	0.157064	-0.540593	0.285055	-0.116934	0.169602	-0.156155	0.206724
Beer	Cholesterol esters in large LDL || id:met-c-881	IVW (FE)	8	0.535036	0.164487	0.212642	0.85743	0.00114291	0.0211077	59.1555	1	0.250983	0.757646	0.809292	0.274224	0.535051	0.172824	0.60595	0.207109
Beer	3-hydroxybutyrate || id:met-c-846	IVW (FE)	9	0.0994614	0.142349	-0.179542	0.378465	0.48473	0.74807	57.5318	0	0.425127	0.309554	-0.0912168	0.272684	0.058435	0.148439	-0.0616938	0.189245
Beer	Phospholipids in small VLDL || id:met-c-931	IVW (FE)	8	0.0657103	0.158833	-0.245601	0.377022	0.679088	0.810937	59.1555	0	0.471385	0.39555	-0.115725	0.288334	0.0560759	0.16617	0.0106253	0.20553
Beer	Average number of methylene groups in a fatty acid chain || id:met-c-848	IVW (FE)	8	-0.239819	0.172317	-0.577562	0.0979227	0.164004	0.450298	59.1555	0	0.117874	0.362454	-0.648631	0.284203	-0.268135	0.186789	-0.562299	0.222228
Beer	Phosphatidylcholine and other cholines || id:met-c-918	IVW (FE)	8	0.377165	0.199173	-0.0132147	0.767545	0.0582712	0.245586	59.1555	0	0.579309	0.37836	0.550541	0.374041	0.353596	0.208883	0.33106	0.25867
Beer	Tyrosine || id:met-c-938	IVW (FE)	9	0.00961754	0.136956	-0.258817	0.278052	0.944016	0.878327	57.5318	0	0.590207	0.277373	0.138613	0.278624	0.0478923	0.150307	0.0888819	0.182721
Beer	Triglycerides in very large HDL || id:met-c-948	IVW (FE)	8	0.26797	0.159238	-0.0441367	0.580077	0.0924088	0.327978	59.1555	1	0.617238	0.63659	0.147585	0.272997	0.26661	0.166945	0.198146	0.19707
Beer	Total lipids in small VLDL || id:met-c-929	IVW (FE)	8	0.0453729	0.162454	-0.273038	0.363783	0.780018	0.844772	59.1555	0	0.329101	0.331138	-0.203889	0.290601	0.0239944	0.169896	-0.111347	0.215395
Beer	Total cholesterol in small VLDL || id:met-c-927	IVW (FE)	8	0.2432	0.159294	-0.0690167	0.555416	0.126827	0.39628	59.1555	0	0.601579	0.634629	0.117426	0.273661	0.231525	0.166937	0.187858	0.20442
Beer	Concentration of large HDL particles || id:met-c-878	IVW (FE)	8	0.41369	0.156504	0.106943	0.720438	0.00820964	0.0712714	60.2732	1	0.992388	0.459026	0.410033	0.294416	0.387952	0.163279	0.3739	0.193754
Beer	Total cholesterol in medium HDL || id:met-c-898	IVW (FE)	8	0.318334	0.159384	0.00594076	0.630727	0.0457955	0.212575	59.1555	1	0.456611	0.118926	0.545489	0.360469	0.276779	0.16666	0.308924	0.200335
Beer	Total phosphoglycerides || id:met-c-937	IVW (FE)	8	0.402577	0.199348	0.0118553	0.793299	0.0434384	0.20447	59.1555	0	0.740512	0.293144	0.510272	0.404572	0.377892	0.208743	0.323675	0.257011
Beer	Histidine || id:met-c-866	IVW (FE)	9	0.35686	0.154191	0.0546454	0.659076	0.0206458	0.127916	57.5318	0	0.754085	0.179505	0.442028	0.349228	0.375578	0.179859	0.333309	0.211093
Beer	Triglycerides in small VLDL || id:met-c-932	IVW (FE)	8	-0.0776784	0.160147	-0.391567	0.236211	0.627646	0.798942	59.1555	0	0.139537	0.290462	-0.454172	0.273585	-0.0795621	0.167652	-0.310612	0.206341
Beer	Average number of double bonds in a fatty acid chain || id:met-c-851	IVW (FE)	8	-0.0802045	0.181021	-0.435005	0.274596	0.657716	0.805096	59.1555	0	0.171879	0.389633	-0.449707	0.299911	-0.116068	0.189154	-0.285791	0.223044
Beer	Free cholesterol in IDL || id:met-c-868	IVW (FE)	8	0.579008	0.162653	0.260209	0.897807	0.000371163	0.0111333	59.1555	1	0.158535	0.468137	0.925213	0.274077	0.604132	0.171175	0.782311	0.217365
Beer	Total cholesterol in medium LDL || id:met-c-904	IVW (FE)	8	0.408408	0.1611	0.0926511	0.724165	0.0112411	0.0862291	59.1555	1	0.28631	0.69901	0.668006	0.277249	0.406254	0.169248	0.59643	0.204964
Beer	Phospholipids in medium VLDL || id:met-c-914	IVW (FE)	8	-0.0406891	0.159801	-0.353899	0.272521	0.799014	0.850521	59.1555	0	0.119608	0.246881	-0.44509	0.274615	-0.0492037	0.167123	-0.203806	0.214661
Beer	Cholesterol esters in large HDL || id:met-c-875	IVW (FE)	8	0.418986	0.156591	0.112067	0.725905	0.00745807	0.0660653	60.2732	1	0.891931	0.466269	0.447321	0.292446	0.400462	0.163488	0.398219	0.200685
Beer	Sphingomyelins || id:met-c-935	IVW (FE)	9	0.0779961	0.186773	-0.288078	0.444071	0.67624	0.810768	57.5318	0	0.375357	0.133645	0.417411	0.430437	0.192743	0.21482	0.340583	0.244818
Beer	Concentration of small HDL particles || id:met-c-922	IVW (FE)	8	0.0201738	0.16228	-0.297895	0.338243	0.901066	0.873642	59.1555	0	0.902561	0.76657	0.048073	0.273638	0.0264497	0.170201	0.0645737	0.209516
Beer	Total lipids in small HDL || id:met-c-921	IVW (FE)	8	0.0249451	0.163636	-0.295782	0.345672	0.878838	0.867471	59.1555	0	0.583974	0.817601	0.151845	0.274007	0.0329217	0.171696	0.106787	0.210656
Beer	Total cholesterol in IDL || id:met-c-867	IVW (FE)	8	0.644479	0.165465	0.320167	0.96879	9.82181e-05	0.00654289	59.1555	1	0.176208	0.560509	0.97254	0.274326	0.656223	0.173898	0.749295	0.218519
Beer	Triglycerides in large VLDL || id:met-c-892	IVW (FE)	8	-0.0486578	0.159812	-0.36189	0.264575	0.760771	0.840248	59.1555	0	0.123141	0.462515	-0.447499	0.274183	-0.040426	0.167537	-0.122142	0.209691
Beer	22:6, docosahexaenoic acid || id:met-c-852	IVW (FE)	7	0.844413	0.267579	0.319958	1.36887	0.00160085	0.02549	35.1024	1	0.463745	0.222949	2.49473	2.13875	0.802949	0.312733	0.649328	0.351791
Beer	Total lipids in large HDL || id:met-c-877	IVW (FE)	8	0.425494	0.15658	0.118597	0.73239	0.00657919	0.0614066	60.2732	1	0.982049	0.425196	0.424817	0.301465	0.397565	0.163256	0.389161	0.203
Beer	Free cholesterol in medium VLDL || id:met-c-911	IVW (FE)	8	0.0188379	0.159659	-0.294095	0.33177	0.906077	0.873642	59.1555	0	0.207989	0.17147	-0.33948	0.311889	-0.0321118	0.186318	-0.240777	0.211111
Beer	Total lipids in very large VLDL || id:met-c-949	IVW (FE)	8	0.149698	0.162467	-0.168738	0.468134	0.35684	0.659276	59.1555	0	0.419462	0.500661	-0.0429756	0.273742	0.139108	0.170251	0.0404669	0.208732
Beer	Triglycerides in very small VLDL || id:met-c-956	IVW (FE)	8	0.0439085	0.162734	-0.275051	0.362868	0.787301	0.84579	59.1555	0	0.415675	0.589684	-0.149739	0.27439	0.0315249	0.170553	-0.0587265	0.196393
Beer	Mean diameter for HDL particles || id:met-c-865	IVW (FE)	7	0.224393	0.165331	-0.0996554	0.54844	0.174706	0.467403	62.5205	2	0.301278	0.691212	0.477011	0.275882	0.236336	0.173547	0.323686	0.208181
Beer	Concentration of very small VLDL particles || id:met-c-954	IVW (FE)	8	0.281573	0.163317	-0.0385292	0.601675	0.0846927	0.311643	59.1555	0	0.638355	0.708849	0.387363	0.274572	0.301006	0.17136	0.34056	0.212086
Beer	Cholesterol esters in very large HDL || id:met-c-943	IVW (FE)	9	0.324031	0.15389	0.0224057	0.625656	0.0352395	0.178438	57.5318	0	0.552373	0.673596	0.46202	0.273864	0.336706	0.161709	0.38347	0.207337
Beer	Total cholesterol in HDL || id:met-c-864	IVW (FE)	8	0.349491	0.152473	0.0506445	0.648337	0.0218967	0.133373	60.2732	1	0.406393	0.79409	0.551845	0.275551	0.348664	0.160246	0.324753	0.195455
Beer	Concentration of IDL particles || id:met-c-870	IVW (FE)	8	0.504836	0.164431	0.182552	0.82712	0.00213913	0.0298202	59.1555	1	0.222759	0.669806	0.79811	0.274426	0.521504	0.172837	0.585401	0.212006
Beer	Free cholesterol in large LDL || id:met-c-882	IVW (FE)	8	0.595701	0.161336	0.279482	0.91192	0.00022224	0.00911453	59.1555	1	0.237463	0.812785	0.881122	0.273605	0.592922	0.169694	0.698177	0.209124
Beer	Total cholesterol in large LDL || id:met-c-880	IVW (FE)	8	0.555624	0.160981	0.240102	0.871147	0.000557489	0.0136221	59.1555	1	0.271502	0.779868	0.818739	0.273607	0.55269	0.169208	0.522022	0.198542
Beer	18:2, linoleic acid (LA) || id:met-c-893	IVW (FE)	8	0.272717	0.199387	-0.118082	0.663515	0.171382	0.463429	59.1555	0	0.231044	0.432167	0.641185	0.343752	0.317197	0.209006	0.516494	0.248844
Beer	Total cholesterol in large HDL || id:met-c-874	IVW (FE)	9	0.531184	0.151452	0.234338	0.82803	0.000452724	0.0123067	57.5318	0	0.970941	0.059814	0.53129	0.40385	0.46886	0.169391	0.419312	0.196604
Beer	Free cholesterol in large HDL || id:met-c-876	IVW (FE)	9	0.567158	0.151622	0.269978	0.864337	0.000183586	0.00879913	57.5318	0	0.825341	0.0090833	0.456419	0.470167	0.446158	0.188816	0.357055	0.196126
Beer	Phospholipids in large LDL || id:met-c-885	IVW (FE)	8	0.549139	0.161029	0.233523	0.864756	0.000649167	0.0146905	59.1555	1	0.265568	0.738785	0.815417	0.273704	0.549794	0.169251	0.603717	0.212554
Beer	Concentration of chylomicrons and largest VLDL particles || id:met-c-958	IVW (FE)	8	-0.115606	0.166795	-0.442524	0.211311	0.488243	0.750144	59.1555	0	0.776767	0.56613	-0.179203	0.275711	-0.139322	0.174644	-0.149379	0.218481
Beer	Description of average fatty acid chain length, not actual carbon number || id:met-c-854	IVW (FE)	8	-0.0556787	0.199104	-0.445923	0.334565	0.779749	0.844772	59.1555	1	0.153507	0.47008	-0.514937	0.344983	-0.0858296	0.20848	-0.332542	0.253726
Beer	Mono-unsaturated fatty acids || id:met-c-916	IVW (FE)	8	0.282917	0.199184	-0.107484	0.673318	0.155498	0.442722	59.1555	0	0.262219	0.163491	-0.132071	0.405689	0.200899	0.242669	-0.12591	0.26328
Beer	Cholesterol esters in large VLDL || id:met-c-887	IVW (FE)	8	-0.0348328	0.163376	-0.355049	0.285384	0.831166	0.857515	59.1555	0	0.220771	0.155379	-0.385857	0.319833	-0.0319539	0.170769	-0.148937	0.210895
Beer	Serum total triglycerides || id:met-c-934	IVW (FE)	8	0.00677048	0.158818	-0.304512	0.318053	0.965996	0.878453	59.1555	0	0.211036	0.45883	-0.304882	0.273396	0.00831442	0.166514	-0.0862235	0.20141
Beer	Other polyunsaturated fatty acids than 18:2 || id:met-c-917	IVW (FE)	8	0.426912	0.199417	0.0360546	0.817769	0.0322902	0.167994	59.1555	0	0.269019	0.258429	0.0469	0.375494	0.396432	0.208084	0.0845876	0.256254
Beer	Total lipids in very small VLDL || id:met-c-953	IVW (FE)	8	0.332717	0.163573	0.0121138	0.653321	0.0419458	0.199605	59.1555	0	0.545251	0.667612	0.469707	0.274632	0.360009	0.171669	0.427198	0.198917
Beer	Omega-3 fatty acids || id:met-c-855	IVW (FE)	8	0.219915	0.19917	-0.170459	0.610289	0.269526	0.569741	59.1555	0	0.237326	0.0172873	-0.335461	0.510683	-0.0289746	0.289969	0.100261	0.284967
Beer	Total cholesterol in small LDL || id:met-c-924	IVW (FE)	8	0.360901	0.159643	0.0480018	0.673801	0.0237789	0.14077	59.1555	0	0.237537	0.786887	0.649301	0.27358	0.360897	0.167972	0.379405	0.204172
Beer	Cholesterol esters in medium LDL || id:met-c-905	IVW (FE)	8	0.44314	0.163908	0.12188	0.764401	0.00685955	0.0632095	59.1555	0	0.338889	0.837266	0.668437	0.274315	0.443162	0.172276	0.48915	0.199248
Beer	Total lipids in large LDL || id:met-c-883	IVW (FE)	8	0.521405	0.164444	0.199094	0.843716	0.00152067	0.0247715	59.1555	1	0.222315	0.766461	0.816053	0.274296	0.521276	0.172821	0.566304	0.197803
Beer	Concentration of medium LDL particles || id:met-c-907	IVW (FE)	8	0.413	0.163681	0.0921839	0.733815	0.0116295	0.0875662	59.1555	0	0.330107	0.863191	0.643279	0.274216	0.412985	0.172114	0.444374	0.203625
Beer	Total lipids in medium HDL || id:met-c-901	IVW (FE)	7	0.139367	0.164931	-0.183897	0.462632	0.398108	0.693276	62.5205	2	0.366225	0.710182	0.357376	0.275636	0.142362	0.173019	0.29427	0.205635
Beer	Triglycerides in very large VLDL || id:met-c-952	IVW (FE)	8	0.199531	0.161109	-0.116244	0.515305	0.215538	0.516223	59.1555	0	0.344141	0.532043	-0.0293601	0.273062	0.19586	0.168809	0.0940208	0.2076
Beer	Serum total cholesterol || id:met-c-933	IVW (FE)	8	0.608396	0.161549	0.291761	0.925032	0.00016587	0.00855634	59.1555	0	0.25125	0.772963	0.884169	0.27346	0.608932	0.170145	0.646717	0.209378
Beer	Cholesterol esters in medium HDL || id:met-c-899	IVW (FE)	7	0.145789	0.165336	-0.178269	0.469847	0.3779	0.679567	62.5205	2	0.206963	0.689483	0.464254	0.275754	0.14386	0.17342	0.144312	0.205766
Beer	Apolipoprotein B || id:met-c-843	IVW (FE)	8	0.3179	0.162744	-0.00107912	0.636879	0.0507759	0.225896	59.1555	0	0.603882	0.802336	0.439	0.279071	0.312887	0.170913	0.333729	0.204213
Beer	Lactate || id:met-c-894	IVW (FE)	8	0.185	0.144659	-0.0985309	0.468531	0.200942	0.498275	59.1555	0	0.302457	0.301092	-0.046734	0.255304	0.1537	0.151082	-0.0301994	0.177875
Beer	Phospholipids in IDL || id:met-c-871	IVW (FE)	8	0.524969	0.160939	0.209528	0.84041	0.00110666	0.0208368	59.1555	1	0.166775	0.55188	0.865854	0.273772	0.552847	0.169443	0.622834	0.204159
Beer	Total cholesterol in very large HDL || id:met-c-942	IVW (FE)	9	0.328068	0.150092	0.0338887	0.622248	0.0288312	0.156162	57.5318	0	0.631978	0.850421	0.439771	0.273129	0.338081	0.157991	0.376557	0.188035
Beer	Concentration of large VLDL particles || id:met-c-890	IVW (FE)	8	0.0308515	0.163772	-0.290141	0.351844	0.850578	0.862042	59.1555	0	0.252648	0.621346	-0.250925	0.2762	0.0138141	0.171676	-0.172504	0.206993
Beer	Pyruvate || id:met-c-920	IVW (FE)	8	0.238789	0.144616	-0.0446575	0.522236	0.0986979	0.339349	59.1555	0	0.746826	0.501113	0.300437	0.242701	0.237151	0.151407	0.254393	0.180672
Beer	Isoleucine || id:met-c-873	IVW (FE)	8	-0.118094	0.14442	-0.401158	0.164969	0.413521	0.705044	59.1555	0	0.329873	0.356974	-0.325771	0.248261	-0.131433	0.151108	-0.218166	0.179478
Beer	Free cholesterol in medium HDL || id:met-c-900	IVW (FE)	7	0.30509	0.161931	-0.0122947	0.622475	0.0595549	0.248536	62.5205	2	0.517187	0.833769	0.457902	0.275196	0.30508	0.170217	0.365585	0.198226
Beer	Apolipoprotein A-I || id:met-c-842	IVW (FE)	7	0.334582	0.168396	0.00452634	0.664638	0.0469358	0.216252	62.5205	2	0.299038	0.550892	0.592129	0.281211	0.341224	0.17653	0.530943	0.21153
Beer	Valine || id:met-c-940	IVW (FE)	8	0.0795459	0.143336	-0.201393	0.360484	0.578921	0.778589	59.1555	0	0.190103	0.58102	-0.197659	0.235607	0.0727525	0.150043	0.00323251	0.185251
Beer	Glycoprotein acetyls || id:met-c-863	IVW (FE)	8	0.0562514	0.162309	-0.261874	0.374377	0.728914	0.826349	59.1555	0	0.529347	0.643765	-0.0913846	0.273596	0.0420323	0.170172	-0.0584547	0.203975
Beer	Phospholipids in large HDL || id:met-c-879	IVW (FE)	8	0.405707	0.156398	0.0991658	0.712247	0.00948502	0.077838	60.2732	1	0.89434	0.527979	0.432309	0.279999	0.388576	0.163422	0.389464	0.204602
Beer	Free cholesterol in very large HDL || id:met-c-944	IVW (FE)	9	0.452295	0.150878	0.156574	0.748017	0.00271983	0.0344887	57.5318	0	0.739623	0.416498	0.530727	0.295396	0.471111	0.15826	0.509841	0.190654
Beer	Phospholipids in medium HDL || id:met-c-903	IVW (FE)	7	0.204882	0.16163	-0.111912	0.521677	0.20494	0.50617	62.5205	1	0.566582	0.627159	0.33914	0.275354	0.195666	0.169389	0.234964	0.199442
Bread	Phenylalanine || id:met-c-919	IVW (FE)	23	0.0535327	0.143621	-0.227964	0.335029	0.709344	0.81889	43.5667	0	0.838694	0.0760092	0.222617	0.847403	0.052896	0.192471	0.12496	0.213409
Bread	Free cholesterol in small VLDL || id:met-c-928	IVW (FE)	23	0.304262	0.150724	0.00884276	0.599681	0.0435217	0.204641	43.5667	0	0.514428	0.955701	-0.168535	0.723136	0.303577	0.159101	0.263814	0.214259
Bread	Mean diameter for LDL particles || id:met-c-896	IVW (FE)	23	0.0131987	0.154685	-0.289983	0.316381	0.932002	0.876422	43.5667	0	0.0672792	0.625866	1.42329	0.747093	0.019936	0.162669	0.127767	0.218545
Bread	Phospholipids in large VLDL || id:met-c-891	IVW (FE)	23	-0.0421194	0.152784	-0.341576	0.257337	0.782794	0.84579	43.5667	0	0.841712	0.939839	-0.191446	0.756832	-0.0586868	0.161233	-0.0254235	0.202773
Bread	Creatinine || id:met-c-850	IVW (FE)	23	0.088863	0.139521	-0.184597	0.362323	0.524179	0.758185	43.5667	0	0.647275	0.456086	0.395609	0.679485	0.091885	0.14676	0.196647	0.203732
Bread	Glycoproteins || id:met-c-862	IVW (FE)	23	0.300662	0.158757	-0.0105014	0.611825	0.0582446	0.245586	43.5667	0	0.665975	0.705158	-0.0303357	0.760177	0.30812	0.166986	0.246683	0.232471
Bread	Phospholipids in very large VLDL || id:met-c-951	IVW (FE)	23	0.00999969	0.150104	-0.284205	0.304204	0.946886	0.878453	43.5667	0	0.812482	0.514192	0.180019	0.724328	-0.0240823	0.15777	-0.0161379	0.212242
Bread	Phospholipids in very large HDL || id:met-c-947	IVW (FE)	23	0.116069	0.154775	-0.18729	0.419429	0.453302	0.729423	43.5667	0	0.250749	0.237062	1.04991	0.810739	0.127219	0.162256	0.0615468	0.217989
Bread	Total lipids in chylomicrons and largest VLDL particles || id:met-c-957	IVW (FE)	23	-0.0956619	0.156045	-0.401511	0.210187	0.53985	0.761865	43.5667	0	0.942527	0.863371	-0.040566	0.753102	-0.106654	0.164543	-0.278631	0.216618
Bread	Average number of methylene groups per double bond || id:met-c-847	IVW (FE)	22	0.116595	0.188877	-0.253603	0.486793	0.53703	0.760692	43.7272	1	0.864401	0.385502	0.273148	0.942757	0.0848531	0.198	-0.064786	0.272985
Bread	Albumin || id:met-c-841	IVW (FE)	23	0.201691	0.156797	-0.105631	0.509014	0.198331	0.495903	43.5667	0	0.999734	0.313801	0.196987	0.820259	0.21448	0.183305	0.0590559	0.24183
Bread	Omega-6 fatty acids || id:met-c-856	IVW (FE)	22	0.669401	0.19071	0.295609	1.04319	0.00044803	0.0122568	43.4184	1	0.573717	0.311144	0.0964569	0.995571	0.612832	0.199404	0.493126	0.270104
Bread	Mean diameter for VLDL particles || id:met-c-941	IVW (FE)	23	-0.0389831	0.154309	-0.34143	0.263463	0.800555	0.851535	43.5667	0	0.36127	0.989199	-0.719132	0.745298	-0.0395569	0.163105	-0.162713	0.204527
Bread	Triglycerides in chylomicrons and largest VLDL particles || id:met-c-960	IVW (FE)	23	-0.0033333	0.151558	-0.300388	0.293721	0.982453	0.878453	43.5667	0	0.667045	0.514113	-0.312546	0.724845	-0.0330558	0.159123	-0.132478	0.217433
Bread	Total lipids in large VLDL || id:met-c-889	IVW (FE)	23	-0.105594	0.155687	-0.410742	0.199553	0.497616	0.750144	43.5667	0	0.456631	0.97681	-0.661946	0.751413	-0.121081	0.164446	-0.331114	0.20589
Bread	Triglycerides in IDL || id:met-c-872	IVW (FE)	23	0.202334	0.154913	-0.101296	0.505964	0.191515	0.488548	43.5667	0	0.357809	0.794907	0.886713	0.747611	0.19978	0.163198	0.315616	0.214195
Bread	Concentration of very large VLDL particles || id:met-c-950	IVW (FE)	23	0.0245954	0.156032	-0.281227	0.330418	0.874748	0.867171	43.5667	0	0.358033	0.398867	-0.688098	0.774533	0.00217212	0.163783	-0.0163281	0.221302
Bread	Glucose || id:met-c-859	IVW (FE)	22	0.0481594	0.145866	-0.237737	0.334056	0.741277	0.833191	43.2349	1	0.0286354	0.134321	-1.65041	0.735765	0.0359107	0.176315	-0.0096173	0.222324
Bread	Glutamine || id:met-c-860	IVW (FE)	23	-0.044768	0.140799	-0.320735	0.231199	0.750518	0.836803	43.5667	0	0.399859	0.592603	0.521417	0.672761	-0.0768078	0.148085	-0.188924	0.199736
Bread	Phospholipids in chylomicrons and largest VLDL particles || id:met-c-959	IVW (FE)	23	-0.00442196	0.149194	-0.296842	0.287998	0.976355	0.878453	43.5667	0	0.519749	0.768727	0.456367	0.719313	-0.0199706	0.157098	-0.185717	0.204214
Bread	Phospholipids in medium LDL || id:met-c-908	IVW (FE)	23	0.345793	0.149189	0.0533819	0.638204	0.0204595	0.126942	43.5667	0	0.325315	0.638665	-0.367676	0.717262	0.384863	0.157171	0.492042	0.213001
Bread	Acetate || id:met-c-839	IVW (FE)	23	-0.171614	0.140109	-0.446229	0.103001	0.220629	0.521524	43.5667	0	0.296138	0.279315	-0.918399	0.716689	-0.214973	0.147174	-0.314845	0.200255
Bread	Cholesterol esters in medium VLDL || id:met-c-910	IVW (FE)	23	0.178394	0.154796	-0.125006	0.481794	0.249138	0.544292	43.5667	0	0.642869	0.871749	-0.16821	0.747176	0.157482	0.163147	0.0806593	0.209919
Bread	Concentration of medium VLDL particles || id:met-c-913	IVW (FE)	23	0.0882212	0.154838	-0.215261	0.391703	0.568837	0.772672	43.5667	0	0.419101	0.971649	-0.515674	0.7477	0.0858736	0.163498	0.078812	0.200874
Bread	Concentration of large LDL particles || id:met-c-884	IVW (FE)	23	0.289339	0.154975	-0.0144128	0.59309	0.0619017	0.254832	43.5667	0	0.685994	0.558818	-0.016207	0.747239	0.328644	0.163156	0.273061	0.218913
Bread	Total fatty acids || id:met-c-936	IVW (FE)	23	0.457961	0.184868	0.0956209	0.820302	0.0132403	0.0944054	43.5667	0	0.502539	0.330831	-0.190569	0.955246	0.459599	0.193949	0.444691	0.268747
Bread	Triglycerides in small HDL || id:met-c-923	IVW (FE)	23	0.1676	0.149419	-0.125262	0.460462	0.262001	0.558392	43.5667	0	0.475477	0.974553	0.677603	0.720123	0.17245	0.157806	0.232986	0.193794
Bread	Concentration of small LDL particles || id:met-c-926	IVW (FE)	23	0.263169	0.154823	-0.0402843	0.566623	0.0891677	0.321847	43.5667	0	0.393596	0.263183	-0.436466	0.813218	0.291977	0.181227	0.126614	0.220138
Bread	Concentration of very large HDL particles || id:met-c-946	IVW (FE)	23	0.0435563	0.154927	-0.2601	0.347213	0.778602	0.844336	43.5667	0	0.465042	0.0549561	0.72154	0.933223	0.0542198	0.196526	-0.16001	0.23163
Bread	Free cholesterol in large VLDL || id:met-c-888	IVW (FE)	23	0.000347617	0.149977	-0.293607	0.294302	0.998151	0.883107	43.5667	0	0.984238	0.85614	-0.0137929	0.722848	-0.0230601	0.158123	-0.116162	0.206009
Bread	Ratio of bisallylic groups to double bonds || id:met-c-844	IVW (FE)	23	0.018062	0.184035	-0.342647	0.378771	0.921818	0.874535	43.5667	0	0.255603	0.611278	1.03985	0.893744	-0.0308734	0.193341	0.0473441	0.268653
Bread	Total lipids in IDL || id:met-c-869	IVW (FE)	23	0.281298	0.155084	-0.0226664	0.585262	0.0697017	0.274105	43.5667	0	0.863525	0.662928	0.40343	0.74781	0.30683	0.163355	0.31783	0.214165
Bread	Total lipids in small LDL || id:met-c-925	IVW (FE)	23	0.238223	0.154717	-0.0650223	0.541468	0.123625	0.390767	43.5667	0	0.343855	0.223193	-0.548865	0.824229	0.269711	0.182553	0.216681	0.226909
Bread	Total cholesterol in medium VLDL || id:met-c-909	IVW (FE)	23	0.178175	0.149127	-0.114115	0.470464	0.232172	0.531068	43.5667	0	0.62474	0.807725	-0.17382	0.718563	0.170061	0.157033	0.134284	0.21699
Bread	Free cholesterol || id:met-c-858	IVW (FE)	23	0.611288	0.184942	0.248802	0.973773	0.000948736	0.0190158	43.5667	0	0.645607	0.540374	1.00544	0.892993	0.602906	0.194056	0.720706	0.272669
Bread	Citrate || id:met-c-849	IVW (FE)	23	0.175934	0.139845	-0.0981627	0.45003	0.20837	0.510272	43.5667	0	0.668273	0.27612	0.483056	0.732782	0.191232	0.146663	0.262736	0.201107
Bread	Concentration of small VLDL particles || id:met-c-930	IVW (FE)	23	0.150979	0.154653	-0.152141	0.454099	0.328944	0.635871	43.5667	0	0.475537	0.952673	-0.38157	0.746623	0.144502	0.163252	0.0562123	0.206763
Bread	Total cholesterol in LDL || id:met-c-895	IVW (FE)	23	0.3206	0.149031	0.0284993	0.6127	0.031458	0.164649	43.5667	0	0.528902	0.540883	-0.134961	0.71699	0.358953	0.156957	0.391991	0.218733
Bread	Alanine || id:met-c-840	IVW (FE)	23	-0.0106701	0.139351	-0.283798	0.262458	0.938966	0.877623	43.5667	0	0.805562	0.615325	0.151835	0.665804	0.0122533	0.146534	0.023717	0.19785
Bread	Omega-7, omega-9 and saturated fatty acids || id:met-c-857	IVW (FE)	23	0.401245	0.184672	0.0392882	0.763201	0.0297994	0.15903	43.5667	0	0.624997	0.49975	-0.0428979	0.898639	0.396262	0.194165	0.372036	0.252094
Bread	Leucine || id:met-c-897	IVW (FE)	23	-0.104964	0.139409	-0.378206	0.168278	0.451497	0.72839	43.5667	0	0.616709	0.870882	0.227781	0.666565	-0.0919432	0.146905	-0.0374274	0.196115
Bread	Total cholesterol in large VLDL || id:met-c-886	IVW (FE)	23	-0.0104744	0.150591	-0.305633	0.284684	0.944548	0.878386	43.5667	0	0.936553	0.732895	-0.0673474	0.724049	-0.0470161	0.158521	-0.115789	0.215546
Bread	Total lipids in very large HDL || id:met-c-945	IVW (FE)	23	0.115645	0.154945	-0.188047	0.419337	0.455449	0.730162	43.5667	0	0.359515	0.136431	0.904817	0.86468	0.113398	0.183815	-0.04806	0.225977
Bread	Total lipids in medium LDL || id:met-c-906	IVW (FE)	23	0.292067	0.156998	-0.0156495	0.599784	0.0628402	0.256635	43.5667	0	0.493137	0.464699	-0.260635	0.798925	0.341483	0.165257	0.212709	0.234238
Bread	Phospholipids in very small VLDL || id:met-c-955	IVW (FE)	23	0.248	0.155119	-0.0560329	0.552034	0.109871	0.362029	43.5667	0	0.456598	0.825504	0.799447	0.748235	0.242398	0.163506	0.263316	0.21258
Bread	Triglycerides in medium VLDL || id:met-c-915	IVW (FE)	23	-0.0582927	0.150051	-0.352393	0.235808	0.697657	0.816793	43.5667	0	0.529844	0.991011	-0.509695	0.723191	-0.0655794	0.158634	-0.0339596	0.205674
Bread	Free cholesterol to esterified cholesterol ratio || id:met-c-853	IVW (FE)	23	0.630418	0.185374	0.267085	0.993751	0.000671909	0.0148345	43.5667	0	0.723501	0.396327	0.28624	0.940627	0.650834	0.194743	0.511471	0.279139
Bread	Ratio of bisallylic groups to total fatty acids || id:met-c-845	IVW (FE)	23	0.0695631	0.186371	-0.295723	0.43485	0.708961	0.81889	43.5667	0	0.512233	0.371704	0.686019	0.94773	0.031791	0.195257	0.0820017	0.270417
Bread	Glycerol || id:met-c-861	IVW (FE)	22	-0.0615495	0.157461	-0.370173	0.247074	0.69588	0.815881	44.0507	1	0.953914	0.0319412	-0.115037	0.975043	-0.0482844	0.211253	-0.157282	0.246635
Bread	Urea || id:met-c-939	IVW (FE)	23	-0.0527464	0.156299	-0.359092	0.253599	0.735761	0.829771	43.5667	0	0.853372	0.501578	0.0873832	0.7601	-0.030352	0.164397	-0.032834	0.224652
Bread	Acetoacetate || id:met-c-838	IVW (FE)	23	0.294845	0.155442	-0.00982111	0.599511	0.0578519	0.24453	43.5667	0	0.776952	0.0640989	0.549848	0.936598	0.286874	0.188611	0.485024	0.224129
Bread	Concentration of medium HDL particles || id:met-c-902	IVW (FE)	23	0.195605	0.15466	-0.107528	0.498738	0.205962	0.507564	43.5667	0	0.259061	0.152403	-0.771538	0.847097	0.167358	0.195712	-0.0538996	0.230858
Bread	Total lipids in medium VLDL || id:met-c-912	IVW (FE)	23	0.0373833	0.154544	-0.265523	0.34029	0.808862	0.852912	43.5667	0	0.461596	0.994134	-0.510624	0.746437	0.0281386	0.163389	-0.0665498	0.202466
Bread	Cholesterol esters in large LDL || id:met-c-881	IVW (FE)	23	0.309278	0.154935	0.00560615	0.61295	0.0459139	0.212671	43.5667	0	0.500013	0.602729	-0.198181	0.746845	0.35214	0.163222	0.173502	0.226991
Bread	3-hydroxybutyrate || id:met-c-846	IVW (FE)	23	0.187584	0.141882	-0.0905056	0.465673	0.186132	0.480737	43.5667	0	0.577525	0.331363	-0.216658	0.722665	0.136504	0.148738	0.115499	0.202184
Bread	Phospholipids in small VLDL || id:met-c-931	IVW (FE)	23	0.209381	0.149833	-0.0842914	0.503053	0.162284	0.4491	43.5667	0	0.484209	0.714076	-0.295457	0.719455	0.217229	0.157759	0.104653	0.208381
Bread	Average number of methylene groups in a fatty acid chain || id:met-c-848	IVW (FE)	23	0.0123564	0.162986	-0.307097	0.33181	0.939568	0.877623	43.5667	0	0.19355	0.0805602	1.23754	0.932514	0.00434898	0.214444	-0.28626	0.250492
Bread	Phosphatidylcholine and other cholines || id:met-c-918	IVW (FE)	23	0.529426	0.184372	0.168056	0.890796	0.00408525	0.0450974	43.5667	0	0.321257	0.143004	-0.507757	1.02813	0.575387	0.216879	0.372111	0.277733
Bread	Tyrosine || id:met-c-938	IVW (FE)	23	-0.0551043	0.138655	-0.326869	0.21666	0.691059	0.815743	43.5667	0	0.802066	0.321359	-0.23117	0.71459	-0.0431236	0.167052	-0.0923478	0.208788
Bread	Triglycerides in very large HDL || id:met-c-948	IVW (FE)	22	0.0607562	0.151468	-0.236122	0.357634	0.688336	0.815539	43.9792	1	0.389086	0.635896	0.691664	0.733696	0.0493982	0.159247	0.10972	0.218743
Bread	Total lipids in small VLDL || id:met-c-929	IVW (FE)	23	0.179316	0.154694	-0.123883	0.482516	0.246387	0.542053	43.5667	0	0.438033	0.931602	-0.400542	0.746689	0.172151	0.163234	0.051839	0.213931
Bread	Total cholesterol in small VLDL || id:met-c-927	IVW (FE)	23	0.292262	0.149273	-0.000313803	0.584838	0.050242	0.225049	43.5667	0	0.33005	0.71736	-0.413659	0.718465	0.290595	0.157194	0.109343	0.201586
Bread	Concentration of large HDL particles || id:met-c-878	IVW (FE)	23	0.177004	0.154872	-0.126545	0.480553	0.253077	0.549133	43.5667	0	0.435586	0.17904	0.832564	0.849571	0.148485	0.18452	0.0628287	0.227791
Bread	Total cholesterol in medium HDL || id:met-c-898	IVW (FE)	23	0.161413	0.149257	-0.131131	0.453957	0.279501	0.582491	43.5667	0	0.175415	0.177695	-0.930398	0.792455	0.175168	0.173894	-0.0493335	0.217556
Bread	Total phosphoglycerides || id:met-c-937	IVW (FE)	22	0.626335	0.18978	0.254366	0.998305	0.000965754	0.0192681	43.4184	1	0.785586	0.708182	0.369638	0.914347	0.598286	0.199628	0.450013	0.258736
Bread	Histidine || id:met-c-866	IVW (FE)	23	0.206667	0.155259	-0.0976402	0.510975	0.183151	0.477577	43.5667	0	0.261883	0.449332	1.05249	0.753583	0.193462	0.163074	0.195373	0.219442
Bread	Triglycerides in small VLDL || id:met-c-932	IVW (FE)	23	0.12969	0.151921	-0.168075	0.427454	0.393289	0.688634	43.5667	0	0.933628	0.992906	0.0648456	0.770022	0.125266	0.160693	0.109582	0.192256
Bread	Average number of double bonds in a fatty acid chain || id:met-c-851	IVW (FE)	23	-0.00293094	0.171192	-0.338468	0.332606	0.98634	0.878676	43.5667	0	0.800597	0.0973735	0.246233	0.99557	-0.0117142	0.201389	-0.0892094	0.249446
Bread	Free cholesterol in IDL || id:met-c-868	IVW (FE)	23	0.287482	0.152299	-0.0110244	0.585988	0.0590779	0.24707	43.5667	0	0.883206	0.57747	0.394261	0.771078	0.312519	0.160452	0.373013	0.216452
Bread	Total cholesterol in medium LDL || id:met-c-904	IVW (FE)	23	0.32677	0.149163	0.0344108	0.61913	0.028474	0.15578	43.5667	0	0.363506	0.519661	-0.331709	0.717197	0.36701	0.157053	0.433108	0.206198
Bread	Phospholipids in medium VLDL || id:met-c-914	IVW (FE)	23	0.0540564	0.15018	-0.240296	0.348409	0.718889	0.821959	43.5667	0	0.601756	0.948358	-0.321853	0.723857	0.0378058	0.158435	0.0482659	0.203618
Bread	Cholesterol esters in large HDL || id:met-c-875	IVW (FE)	23	0.177818	0.1549	-0.125785	0.481422	0.250986	0.547188	43.5667	0	0.655067	0.286424	0.53497	0.815918	0.157998	0.176736	0.0819494	0.220146
Bread	Sphingomyelins || id:met-c-935	IVW (FE)	23	0.592868	0.185011	0.230247	0.95549	0.00135295	0.0231674	43.5667	0	0.941367	0.955398	0.651154	0.893692	0.601116	0.1955	0.559734	0.246381
Bread	Concentration of small HDL particles || id:met-c-922	IVW (FE)	23	0.197834	0.154621	-0.105223	0.500891	0.20073	0.498033	43.5667	0	0.0147764	0.676954	-1.74473	0.746152	0.195329	0.162668	0.28378	0.219419
Bread	Total lipids in small HDL || id:met-c-921	IVW (FE)	23	0.186252	0.157936	-0.123302	0.495805	0.238283	0.53571	43.5667	0	0.013231	0.590105	-1.95506	0.805548	0.18145	0.166088	0.0927198	0.225129
Bread	Total cholesterol in IDL || id:met-c-867	IVW (FE)	23	0.328141	0.155112	0.0241213	0.63216	0.0343866	0.175954	43.5667	0	0.959902	0.681001	0.284995	0.747471	0.363507	0.163483	0.325152	0.217692
Bread	Triglycerides in large VLDL || id:met-c-892	IVW (FE)	23	-0.0649611	0.15014	-0.359235	0.229312	0.665253	0.80755	43.5667	0	0.834319	0.988377	-0.214234	0.723688	-0.0816952	0.158656	-0.101061	0.204601
Bread	22:6, docosahexaenoic acid || id:met-c-852	IVW (FE)	23	0.272399	0.184163	-0.0885611	0.633359	0.139109	0.418424	43.5667	0	0.408287	0.11037	1.13621	1.05697	0.240499	0.21447	0.412597	0.266191
Bread	Total lipids in large HDL || id:met-c-877	IVW (FE)	23	0.183178	0.15481	-0.12025	0.486605	0.236713	0.535113	43.5667	0	0.493365	0.212724	0.749293	0.837548	0.156623	0.180062	0.0842889	0.225915
Bread	Free cholesterol in medium VLDL || id:met-c-911	IVW (FE)	23	0.0535951	0.149996	-0.240397	0.347587	0.720859	0.822686	43.5667	0	0.439998	0.880269	-0.503861	0.722913	0.0320059	0.158058	-0.0344	0.204397
Bread	Total lipids in very large VLDL || id:met-c-949	IVW (FE)	23	-0.0562911	0.154551	-0.359212	0.246629	0.715691	0.821164	43.5667	0	0.923525	0.655089	-0.12621	0.746226	-0.0954569	0.162666	-0.233636	0.208789
Bread	Triglycerides in very small VLDL || id:met-c-956	IVW (FE)	23	0.159689	0.154959	-0.144031	0.463409	0.302765	0.6074	43.5667	0	0.672867	0.920642	0.470961	0.74807	0.158963	0.163504	0.17526	0.216777
Bread	Mean diameter for HDL particles || id:met-c-865	IVW (FE)	23	0.0973739	0.155989	-0.208365	0.403112	0.532473	0.760071	43.5667	0	0.18156	0.206607	1.20236	0.819352	0.11818	0.180345	0.00609812	0.219775
Bread	Concentration of very small VLDL particles || id:met-c-954	IVW (FE)	23	0.224757	0.155832	-0.080673	0.530187	0.149216	0.434308	43.5667	0	0.587668	0.909259	0.625979	0.750592	0.2014	0.164285	0.265363	0.207017
Bread	Cholesterol esters in very large HDL || id:met-c-943	IVW (FE)	23	0.095482	0.155086	-0.208487	0.399451	0.538112	0.761125	43.5667	0	0.457193	0.102319	0.755044	0.893778	0.091191	0.193958	-0.102722	0.226148
Bread	Total cholesterol in HDL || id:met-c-864	IVW (FE)	23	0.186821	0.149089	-0.105394	0.479036	0.210175	0.511634	43.5667	0	0.987355	0.025805	0.16482	0.949924	0.172979	0.219356	-0.0433172	0.233412
Bread	Concentration of IDL particles || id:met-c-870	IVW (FE)	23	0.264164	0.155047	-0.039729	0.568056	0.0884255	0.320498	43.5667	0	0.780488	0.668064	0.465857	0.747807	0.283356	0.163288	0.316127	0.227462
Bread	Free cholesterol in large LDL || id:met-c-882	IVW (FE)	23	0.325051	0.149268	0.0324864	0.617615	0.0294329	0.157766	43.5667	0	0.691278	0.403867	0.0224824	0.749509	0.363959	0.157008	0.326843	0.215157
Bread	Total cholesterol in large LDL || id:met-c-880	IVW (FE)	23	0.330752	0.149217	0.0382862	0.623218	0.0266518	0.149298	43.5667	0	0.461367	0.47557	-0.206443	0.722197	0.369421	0.157057	0.32842	0.216778
Bread	18:2, linoleic acid (LA) || id:met-c-893	IVW (FE)	23	0.546873	0.185072	0.184133	0.909614	0.00312743	0.0371651	43.5667	0	0.765453	0.18399	0.22709	1.03056	0.551005	0.215978	0.502191	0.268961
Bread	Total cholesterol in large HDL || id:met-c-874	IVW (FE)	23	0.159568	0.149127	-0.13272	0.451856	0.284611	0.587788	43.5667	0	0.812033	0.0999652	0.359476	0.870087	0.151428	0.194228	-0.015412	0.218608
Bread	Free cholesterol in large HDL || id:met-c-876	IVW (FE)	23	0.178637	0.149165	-0.113726	0.470999	0.23108	0.530094	43.5667	0	0.633533	0.128751	0.574957	0.848815	0.182527	0.186894	0.0699642	0.210699
Bread	Phospholipids in large LDL || id:met-c-885	IVW (FE)	23	0.32667	0.149338	0.0339683	0.619371	0.028709	0.156098	43.5667	0	0.451601	0.517155	-0.219299	0.718224	0.36174	0.157138	0.265108	0.222032
Bread	Concentration of chylomicrons and largest VLDL particles || id:met-c-958	IVW (FE)	23	-0.0796292	0.15876	-0.390798	0.23154	0.61597	0.794041	43.5667	0	0.667415	0.303824	-0.432578	0.832558	-0.142583	0.166434	-0.23651	0.229218
Bread	Description of average fatty acid chain length, not actual carbon number || id:met-c-854	IVW (FE)	23	0.0715936	0.184017	-0.28908	0.432267	0.697232	0.816588	43.5667	0	0.16919	0.1196	1.48926	1.01913	0.0397257	0.236191	0.0320246	0.278423
Bread	Mono-unsaturated fatty acids || id:met-c-916	IVW (FE)	23	0.320977	0.184146	-0.0399495	0.681903	0.081324	0.30379	43.5667	0	0.932809	0.746926	0.390825	0.892919	0.337211	0.194195	0.447855	0.255106
Bread	Cholesterol esters in large VLDL || id:met-c-887	IVW (FE)	23	-0.036526	0.155753	-0.341802	0.26875	0.814588	0.852912	43.5667	0	0.363774	0.663772	-0.718684	0.751878	-0.0904482	0.163831	-0.266203	0.208106
Bread	Serum total triglycerides || id:met-c-934	IVW (FE)	23	0.135856	0.149019	-0.156222	0.427933	0.361945	0.664548	43.5667	0	0.879363	0.924555	0.241943	0.71826	0.123389	0.157168	0.0870786	0.209458
Bread	Other polyunsaturated fatty acids than 18:2 || id:met-c-917	IVW (FE)	23	0.433787	0.185756	0.0697051	0.79787	0.0195304	0.122887	43.5667	0	0.904346	0.0609325	0.285847	1.1272	0.415035	0.242316	0.557819	0.287547
Bread	Total lipids in very small VLDL || id:met-c-953	IVW (FE)	23	0.223419	0.155078	-0.0805338	0.527371	0.149673	0.434308	43.5667	0	0.470465	0.829665	0.758078	0.748258	0.206641	0.163428	0.277367	0.219789
Bread	Omega-3 fatty acids || id:met-c-855	IVW (FE)	22	0.204967	0.187812	-0.163144	0.573079	0.275122	0.576328	44.0558	1	0.289571	0.131273	1.32313	1.05616	0.151053	0.242013	0.272007	0.28889
Bread	Total cholesterol in small LDL || id:met-c-924	IVW (FE)	23	0.232772	0.148852	-0.058979	0.524522	0.11787	0.380028	43.5667	0	0.506562	0.281913	-0.288048	0.779312	0.268807	0.156351	0.199767	0.214244
Bread	Cholesterol esters in medium LDL || id:met-c-905	IVW (FE)	23	0.286963	0.154915	-0.0166714	0.590597	0.0639707	0.259806	43.5667	0	0.445096	0.557651	-0.2875	0.746978	0.325718	0.163117	0.185302	0.224798
Bread	Total lipids in large LDL || id:met-c-883	IVW (FE)	23	0.295695	0.15498	-0.008066	0.599456	0.0563971	0.241382	43.5667	0	0.617129	0.552398	-0.0812281	0.747188	0.336868	0.163178	0.256149	0.225801
Bread	Concentration of medium LDL particles || id:met-c-907	IVW (FE)	23	0.275757	0.154839	-0.0277267	0.579241	0.0749236	0.288128	43.5667	0	0.427993	0.4407	-0.330834	0.759316	0.318222	0.162849	0.150177	0.225402
Bread	Total lipids in medium HDL || id:met-c-901	IVW (FE)	23	0.184954	0.154607	-0.118076	0.487984	0.231585	0.5309	43.5667	0	0.2344	0.133808	-0.843049	0.853564	0.164206	0.196772	-0.10942	0.223483
Bread	Triglycerides in very large VLDL || id:met-c-952	IVW (FE)	23	-0.00335293	0.150781	-0.298883	0.292177	0.982259	0.878453	43.5667	0	0.80099	0.736238	0.177497	0.724066	-0.046499	0.158653	-0.068734	0.21133
Bread	Serum total cholesterol || id:met-c-933	IVW (FE)	23	0.356359	0.151586	0.0592496	0.653468	0.0187299	0.119413	43.5667	0	0.988343	0.200616	0.334786	0.82488	0.384681	0.179388	0.264995	0.227308
Bread	Cholesterol esters in medium HDL || id:met-c-899	IVW (FE)	23	0.128604	0.156147	-0.177444	0.434652	0.410161	0.702897	43.5667	0	0.102213	0.122441	-1.32341	0.865135	0.138227	0.18744	-0.0178542	0.239402
Bread	Apolipoprotein B || id:met-c-843	IVW (FE)	23	0.371632	0.152477	0.0727766	0.670488	0.0147976	0.102302	43.5667	0	0.522728	0.756644	-0.100756	0.73293	0.33969	0.16044	0.304278	0.208079
Bread	Lactate || id:met-c-894	IVW (FE)	23	0.101786	0.139279	-0.171202	0.374773	0.4649	0.735285	43.5667	0	0.16899	0.14852	-0.938215	0.744489	0.10138	0.172581	-0.0252681	0.213828
Bread	Phospholipids in IDL || id:met-c-871	IVW (FE)	23	0.289373	0.149406	-0.0034624	0.582208	0.0527667	0.230425	43.5667	0	0.733847	0.519711	0.525718	0.719089	0.310952	0.157151	0.385801	0.207661
Bread	Total cholesterol in very large HDL || id:met-c-942	IVW (FE)	23	0.0243954	0.148985	-0.267615	0.316406	0.869932	0.865831	43.5667	0	0.621102	0.0370087	0.477339	0.924501	0.0129298	0.197731	-0.261367	0.222902
Bread	Concentration of large VLDL particles || id:met-c-890	IVW (FE)	23	-0.0654668	0.1559	-0.371032	0.240098	0.674539	0.810452	43.5667	0	0.20059	0.689089	-1.03723	0.75267	-0.107332	0.164012	-0.24774	0.215039
Bread	Pyruvate || id:met-c-920	IVW (FE)	22	0.0325289	0.141425	-0.244664	0.309722	0.818085	0.853095	44.0947	1	0.355912	0.870533	-0.59588	0.679326	0.0360214	0.149001	-0.00136985	0.203477
Bread	Isoleucine || id:met-c-873	IVW (FE)	23	-0.147275	0.139257	-0.420219	0.125669	0.290249	0.593923	43.5667	0	0.902044	0.843504	-0.226023	0.665401	-0.148556	0.146724	-0.0705928	0.195644
Bread	Free cholesterol in medium HDL || id:met-c-900	IVW (FE)	23	0.180508	0.149478	-0.112469	0.473485	0.227206	0.526485	43.5667	0	0.274076	0.129857	-0.736154	0.829246	0.201578	0.189756	0.0930183	0.22566
Bread	Apolipoprotein A-I || id:met-c-842	IVW (FE)	23	0.306406	0.158154	-0.00357633	0.616388	0.052698	0.230356	43.5667	0	0.707847	0.00789463	-0.102205	1.06578	0.331004	0.25274	0.0269917	0.247755
Bread	Valine || id:met-c-940	IVW (FE)	23	-0.0713351	0.1388	-0.343382	0.200712	0.607292	0.791535	43.5667	0	0.517764	0.579149	0.357039	0.663562	-0.0346361	0.145791	0.0717605	0.201495
Bread	Glycoprotein acetyls || id:met-c-863	IVW (FE)	23	0.191213	0.154639	-0.11188	0.494306	0.21627	0.516762	43.5667	0	0.090373	0.286018	-1.13973	0.763456	0.19082	0.162005	-0.00245497	0.230407
Bread	Phospholipids in large HDL || id:met-c-879	IVW (FE)	23	0.180616	0.154718	-0.122631	0.483862	0.243053	0.54018	43.5667	0	0.499135	0.187103	0.746108	0.848153	0.14976	0.180514	0.0312315	0.218526
Bread	Free cholesterol in very large HDL || id:met-c-944	IVW (FE)	23	0.0432603	0.149113	-0.249002	0.335523	0.771727	0.841928	43.5667	0	0.617912	0.11876	0.465099	0.854141	0.0386825	0.180268	-0.169202	0.214725
Bread	Phospholipids in medium HDL || id:met-c-903	IVW (FE)	23	0.201589	0.149009	-0.0904679	0.493646	0.176098	0.469026	43.5667	0	0.256105	0.22386	-0.700309	0.784752	0.205338	0.185535	0.100866	0.223597
Champ/Wh wine	Phenylalanine || id:met-c-919	IVW (FE)	5	-0.10187	0.164889	-0.425053	0.221312	0.5367	0.760692	70.0944	0	0.85573	0.050601	-0.168956	0.457741	-0.0921181	0.195794	-0.0652491	0.190663
Champ/Wh wine	Free cholesterol in small VLDL || id:met-c-928	IVW (FE)	5	0.0438309	0.178947	-0.306905	0.394567	0.806504	0.852198	70.0944	0	0.904055	0.853971	0.0125919	0.29678	0.0438187	0.187689	-0.00711425	0.216489
Champ/Wh wine	Mean diameter for LDL particles || id:met-c-896	IVW (FE)	5	0.409211	0.185086	0.0464425	0.77198	0.0270411	0.150427	70.0944	0	0.701349	0.698055	0.307269	0.297888	0.407671	0.193739	0.36519	0.214911
Champ/Wh wine	Phospholipids in large VLDL || id:met-c-891	IVW (FE)	5	-0.176024	0.180463	-0.529733	0.177684	0.329361	0.63611	70.0944	0	0.363932	0.492691	-0.42679	0.297598	-0.180927	0.188788	-0.207133	0.217397
Champ/Wh wine	Creatinine || id:met-c-850	IVW (FE)	5	-0.136927	0.162336	-0.455105	0.181251	0.39896	0.693859	70.0944	0	0.752077	0.920757	-0.0659546	0.260546	-0.136927	0.170188	-0.105552	0.189681
Champ/Wh wine	Glycoproteins || id:met-c-862	IVW (FE)	5	0.26715	0.18946	-0.104191	0.638491	0.158522	0.446986	70.0944	0	0.554132	0.861998	0.424979	0.304963	0.26715	0.198586	0.328844	0.226026
Champ/Wh wine	Phospholipids in very large VLDL || id:met-c-951	IVW (FE)	5	0.0280641	0.180103	-0.324937	0.381065	0.876173	0.867171	70.0944	0	0.926019	0.460092	0.0540123	0.327003	0.0533247	0.188273	0.101562	0.212591
Champ/Wh wine	Phospholipids in very large HDL || id:met-c-947	IVW (FE)	5	0.0842638	0.183611	-0.275614	0.444142	0.646288	0.802356	70.0944	0	0.388902	0.293897	0.343579	0.329875	0.133287	0.191487	0.214353	0.222951
Champ/Wh wine	Total lipids in chylomicrons and largest VLDL particles || id:met-c-957	IVW (FE)	5	-0.117809	0.184787	-0.479991	0.244374	0.523775	0.757852	70.0944	0	0.467039	0.425315	0.0828608	0.305448	-0.0955327	0.192868	-0.0463466	0.220279
Champ/Wh wine	Average number of methylene groups per double bond || id:met-c-847	IVW (FE)	5	-0.102665	0.225044	-0.543751	0.338421	0.648246	0.802356	70.0944	0	0.401417	0.0939033	-0.510454	0.528431	-0.223064	0.257759	-0.370004	0.271976
Champ/Wh wine	Albumin || id:met-c-841	IVW (FE)	5	0.483971	0.187593	0.116288	0.851654	0.0098831	0.0795871	70.0944	0	0.536554	0.438783	0.6517	0.315317	0.511544	0.196503	0.583127	0.221474
Champ/Wh wine	Omega-6 fatty acids || id:met-c-856	IVW (FE)	5	0.231712	0.226159	-0.211561	0.674984	0.305575	0.611628	70.0944	0	0.218288	0.458079	0.692011	0.37401	0.233311	0.236555	0.48136	0.270041
Champ/Wh wine	Mean diameter for VLDL particles || id:met-c-941	IVW (FE)	5	-0.36999	0.184169	-0.73096	-0.00901903	0.0445401	0.20808	70.0944	0	0.337353	0.590141	-0.631994	0.2965	-0.369777	0.192804	-0.352904	0.222298
Champ/Wh wine	Triglycerides in chylomicrons and largest VLDL particles || id:met-c-960	IVW (FE)	5	-0.105406	0.17893	-0.456109	0.245296	0.555799	0.767182	70.0944	0	0.837948	0.630683	-0.157145	0.296325	-0.0954993	0.187328	-0.0354018	0.213009
Champ/Wh wine	Total lipids in large VLDL || id:met-c-889	IVW (FE)	5	-0.259768	0.184868	-0.622108	0.102573	0.159976	0.447746	70.0944	0	0.634273	0.889005	-0.38234	0.298021	-0.259768	0.19392	-0.29837	0.21629
Champ/Wh wine	Triglycerides in IDL || id:met-c-872	IVW (FE)	5	0.218732	0.184076	-0.142058	0.579521	0.234728	0.532737	70.0944	0	0.876578	0.973246	0.257896	0.297536	0.218732	0.193264	0.242914	0.210003
Champ/Wh wine	Concentration of very large VLDL particles || id:met-c-950	IVW (FE)	5	-0.154919	0.188388	-0.524158	0.214321	0.410884	0.703379	70.0944	0	0.400738	0.568977	0.0794002	0.303781	-0.142232	0.196854	-0.0279644	0.217204
Champ/Wh wine	Glucose || id:met-c-859	IVW (FE)	5	0.414343	0.164487	0.0919481	0.736737	0.0117689	0.0880264	70.0944	0	0.544862	0.612671	0.550939	0.262339	0.422961	0.172139	0.484664	0.194583
Champ/Wh wine	Glutamine || id:met-c-860	IVW (FE)	5	0.42455	0.16442	0.102288	0.746813	0.00981976	0.0795109	70.0944	0	0.467885	0.183058	0.194966	0.342235	0.344402	0.169261	0.209395	0.199072
Champ/Wh wine	Phospholipids in chylomicrons and largest VLDL particles || id:met-c-959	IVW (FE)	5	0.0488575	0.17928	-0.302531	0.400246	0.785222	0.84579	70.0944	0	0.990141	0.419944	0.0519044	0.338714	0.0627272	0.187376	0.0548765	0.212621
Champ/Wh wine	Phospholipids in medium LDL || id:met-c-908	IVW (FE)	5	0.412249	0.18034	0.0587823	0.765715	0.022257	0.134072	70.0944	0	0.203078	0.494984	0.792361	0.296959	0.41224	0.188956	0.476908	0.223876
Champ/Wh wine	Acetate || id:met-c-839	IVW (FE)	5	0.192923	0.163609	-0.12775	0.513596	0.238329	0.53571	70.0944	0	0.884845	0.104757	0.136459	0.418887	0.146533	0.183084	0.103126	0.196963
Champ/Wh wine	Cholesterol esters in medium VLDL || id:met-c-910	IVW (FE)	5	-0.0508524	0.183592	-0.410692	0.308987	0.78179	0.845639	70.0944	0	0.853829	0.908298	-0.0976197	0.297421	-0.0508525	0.192571	-0.106391	0.217151
Champ/Wh wine	Concentration of medium VLDL particles || id:met-c-913	IVW (FE)	5	-0.0341747	0.183856	-0.394533	0.326184	0.852541	0.862042	70.0944	0	0.829391	0.771863	-0.0891185	0.29815	-0.0341699	0.192631	-0.0862685	0.211818
Champ/Wh wine	Concentration of large LDL particles || id:met-c-884	IVW (FE)	5	0.535832	0.185883	0.171502	0.900162	0.00394366	0.0444367	70.0944	0	0.274532	0.692208	0.844145	0.297469	0.535833	0.19488	0.508613	0.219865
Champ/Wh wine	Total fatty acids || id:met-c-936	IVW (FE)	5	0.0332202	0.225607	-0.408969	0.475409	0.882936	0.869422	70.0944	0	0.98668	0.899732	0.027695	0.373852	0.0278591	0.236722	-0.0219493	0.261222
Champ/Wh wine	Triglycerides in small HDL || id:met-c-923	IVW (FE)	5	-0.166678	0.179567	-0.518628	0.185273	0.353293	0.657588	70.0944	0	0.197663	0.29944	-0.554415	0.297075	-0.206894	0.20053	-0.127692	0.231699
Champ/Wh wine	Concentration of small LDL particles || id:met-c-926	IVW (FE)	5	0.28788	0.18418	-0.0731125	0.648873	0.118044	0.380028	70.0944	0	0.229993	0.575099	0.636918	0.297346	0.287864	0.19284	0.272521	0.221432
Champ/Wh wine	Concentration of very large HDL particles || id:met-c-946	IVW (FE)	5	0.119602	0.184319	-0.241663	0.480868	0.516412	0.754984	70.0944	0	0.231961	0.399061	0.469661	0.298877	0.130028	0.192509	0.211819	0.231463
Champ/Wh wine	Free cholesterol in large VLDL || id:met-c-888	IVW (FE)	5	-0.0496482	0.179989	-0.402427	0.303131	0.782671	0.84579	70.0944	0	0.864434	0.638957	-0.0933567	0.297879	-0.0496482	0.188483	0.00256872	0.210598
Champ/Wh wine	Ratio of bisallylic groups to double bonds || id:met-c-844	IVW (FE)	5	0.00597345	0.225583	-0.43617	0.448117	0.978874	0.878453	70.0944	0	0.660468	0.0725385	0.241893	0.609314	0.0961203	0.274168	0.0774544	0.285343
Champ/Wh wine	Total lipids in IDL || id:met-c-869	IVW (FE)	5	0.615432	0.18673	0.249441	0.981422	0.000981283	0.0194885	70.0944	0	0.292658	0.750473	0.909204	0.297639	0.615434	0.195898	0.655847	0.217885
Champ/Wh wine	Total lipids in small LDL || id:met-c-925	IVW (FE)	5	0.340455	0.184422	-0.0210123	0.701923	0.0648829	0.263002	70.0944	0	0.28175	0.625421	0.644228	0.297395	0.34045	0.19316	0.405194	0.228433
Champ/Wh wine	Total cholesterol in medium VLDL || id:met-c-909	IVW (FE)	5	-0.0449646	0.179073	-0.395947	0.306018	0.801739	0.851606	70.0944	0	0.622431	0.718296	-0.174087	0.296764	-0.0493656	0.187629	-0.110104	0.21127
Champ/Wh wine	Free cholesterol || id:met-c-858	IVW (FE)	5	0.459286	0.226225	0.0158847	0.902687	0.0423345	0.201015	70.0944	0	0.411321	0.765845	0.738544	0.371975	0.464763	0.237328	0.579642	0.267899
Champ/Wh wine	Citrate || id:met-c-849	IVW (FE)	5	-0.0479766	0.162976	-0.367409	0.271456	0.768469	0.841735	70.0944	0	0.595475	0.897326	0.0737942	0.262213	-0.0479766	0.170895	-0.0300542	0.192442
Champ/Wh wine	Concentration of small VLDL particles || id:met-c-930	IVW (FE)	5	-0.117647	0.18352	-0.477346	0.242052	0.521484	0.756992	70.0944	0	0.71934	0.793033	-0.209216	0.297089	-0.117647	0.192283	-0.197964	0.223441
Champ/Wh wine	Total cholesterol in LDL || id:met-c-895	IVW (FE)	5	0.475986	0.180746	0.121725	0.830247	0.00845203	0.0729389	70.0944	0	0.235591	0.522144	0.821854	0.297003	0.479479	0.189517	0.473148	0.209432
Champ/Wh wine	Alanine || id:met-c-840	IVW (FE)	5	0.128002	0.163016	-0.19151	0.447514	0.432331	0.71572	70.0944	0	0.0828189	0.0880614	-0.404049	0.262764	-0.0663365	0.214389	0.124786	0.225726
Champ/Wh wine	Omega-7, omega-9 and saturated fatty acids || id:met-c-857	IVW (FE)	5	-0.0143224	0.225812	-0.456914	0.428269	0.949427	0.878453	70.0944	0	0.642383	0.913467	-0.168117	0.374662	-0.014337	0.237035	-0.115039	0.277037
Champ/Wh wine	Leucine || id:met-c-897	IVW (FE)	5	0.0192233	0.161552	-0.297419	0.335866	0.905282	0.873642	70.0944	0	0.899269	0.462709	-0.0113662	0.282612	0.0135645	0.168616	0.0055648	0.188072
Champ/Wh wine	Total cholesterol in large VLDL || id:met-c-886	IVW (FE)	5	-0.112871	0.180097	-0.465861	0.240119	0.530841	0.759236	70.0944	0	0.845545	0.57182	-0.162171	0.297825	-0.101934	0.188454	-0.0612816	0.217035
Champ/Wh wine	Total lipids in very large HDL || id:met-c-945	IVW (FE)	5	-0.0139945	0.193354	-0.392969	0.36498	0.942302	0.878327	70.0944	0	0.378727	0.555606	0.245527	0.317474	-0.00345549	0.202344	0.172948	0.237937
Champ/Wh wine	Total lipids in medium LDL || id:met-c-906	IVW (FE)	5	0.42275	0.184971	0.0602062	0.785293	0.0222841	0.134072	70.0944	0	0.268753	0.609629	0.736294	0.297446	0.422731	0.193742	0.438844	0.219834
Champ/Wh wine	Phospholipids in very small VLDL || id:met-c-955	IVW (FE)	5	0.481941	0.185677	0.118014	0.845867	0.00944286	0.077838	70.0944	0	0.635893	0.906939	0.603056	0.297755	0.481935	0.194819	0.550249	0.22339
Champ/Wh wine	Triglycerides in medium VLDL || id:met-c-915	IVW (FE)	5	-0.274972	0.180579	-0.628906	0.0789621	0.127827	0.396838	70.0944	0	0.197139	0.341826	-0.662421	0.297722	-0.267616	0.188704	-0.247344	0.228301
Champ/Wh wine	Free cholesterol to esterified cholesterol ratio || id:met-c-853	IVW (FE)	5	0.575473	0.227431	0.129708	1.02124	0.011396	0.0868052	70.0944	0	0.193468	0.40101	1.06358	0.372638	0.575674	0.238065	0.731335	0.292182
Champ/Wh wine	Ratio of bisallylic groups to total fatty acids || id:met-c-845	IVW (FE)	5	0.0493456	0.227888	-0.397315	0.496006	0.828571	0.857431	70.0944	0	0.576842	0.0948829	0.334373	0.576112	0.148304	0.266609	0.164744	0.281575
Champ/Wh wine	Glycerol || id:met-c-861	IVW (FE)	5	0.257681	0.186364	-0.107593	0.622955	0.166765	0.45532	70.0944	0	0.486647	0.800096	0.0639069	0.306254	0.257681	0.195195	0.0844497	0.222759
Champ/Wh wine	Urea || id:met-c-939	IVW (FE)	5	-0.148409	0.186606	-0.514157	0.217339	0.426436	0.713851	70.0944	0	0.2063	0.175288	0.264565	0.323363	-0.0869504	0.220491	0.0509702	0.229861
Champ/Wh wine	Acetoacetate || id:met-c-838	IVW (FE)	5	-0.0423885	0.184043	-0.403113	0.318336	0.817844	0.853095	70.0944	0	0.40111	0.746083	0.186536	0.297965	-0.0423777	0.192813	0.123951	0.215926
Champ/Wh wine	Concentration of medium HDL particles || id:met-c-902	IVW (FE)	5	0.383582	0.184556	0.0218518	0.745313	0.0376724	0.186196	70.0944	0	0.532846	0.805976	0.217384	0.297043	0.383571	0.193365	0.329087	0.216589
Champ/Wh wine	Total lipids in medium VLDL || id:met-c-912	IVW (FE)	5	-0.222907	0.183703	-0.582965	0.137151	0.224973	0.524944	70.0944	0	0.34034	0.713163	-0.485314	0.296852	-0.221543	0.192461	-0.177817	0.222348
Champ/Wh wine	Cholesterol esters in large LDL || id:met-c-881	IVW (FE)	5	0.541031	0.185873	0.17672	0.905341	0.0036055	0.0419297	70.0944	0	0.229768	0.545299	0.887804	0.297425	0.541032	0.194665	0.523063	0.21982
Champ/Wh wine	3-hydroxybutyrate || id:met-c-846	IVW (FE)	5	-0.279257	0.167401	-0.607362	0.0488483	0.0952771	0.33293	70.0944	0	0.326016	0.556964	-0.0314937	0.26776	-0.279272	0.174917	-0.134404	0.196965
Champ/Wh wine	Phospholipids in small VLDL || id:met-c-931	IVW (FE)	5	-0.0309829	0.179007	-0.381837	0.319871	0.862587	0.863959	70.0944	0	0.87546	0.772978	-0.071133	0.296729	-0.0387829	0.187625	-0.0923211	0.213538
Champ/Wh wine	Average number of methylene groups in a fatty acid chain || id:met-c-848	IVW (FE)	5	-0.227276	0.191652	-0.602915	0.148362	0.23567	0.533866	70.0944	0	0.112582	0.118911	-0.757702	0.307571	-0.346059	0.232577	-0.378129	0.240961
Champ/Wh wine	Phosphatidylcholine and other cholines || id:met-c-918	IVW (FE)	5	0.370404	0.225561	-0.0716956	0.812504	0.10056	0.34277	70.0944	0	0.831332	0.998005	0.439106	0.372018	0.37042	0.237136	0.408094	0.268241
Champ/Wh wine	Tyrosine || id:met-c-938	IVW (FE)	5	0.208802	0.162005	-0.108729	0.526332	0.197448	0.495832	70.0944	0	0.69853	0.66146	0.12013	0.26056	0.203483	0.169381	0.160508	0.194269
Champ/Wh wine	Triglycerides in very large HDL || id:met-c-948	IVW (FE)	5	0.0964223	0.178975	-0.254369	0.447213	0.590061	0.781336	70.0944	0	0.902731	0.77757	0.127251	0.296282	0.0964224	0.187673	0.111325	0.206305
Champ/Wh wine	Total lipids in small VLDL || id:met-c-929	IVW (FE)	5	-0.0686549	0.18348	-0.428275	0.290965	0.708268	0.81889	70.0944	0	0.862804	0.840758	-0.112283	0.297182	-0.0686549	0.192305	-0.122754	0.210114
Champ/Wh wine	Total cholesterol in small VLDL || id:met-c-927	IVW (FE)	5	0.134003	0.179221	-0.21727	0.485275	0.454643	0.729854	70.0944	0	0.853618	0.864244	0.181047	0.297024	0.134003	0.187997	0.136702	0.216929
Champ/Wh wine	Concentration of large HDL particles || id:met-c-878	IVW (FE)	5	0.319065	0.184414	-0.0423867	0.680517	0.0836026	0.309435	70.0944	0	0.795822	0.499621	0.384432	0.312212	0.345588	0.193059	0.40444	0.218253
Champ/Wh wine	Total cholesterol in medium HDL || id:met-c-898	IVW (FE)	5	0.394077	0.180119	0.0410437	0.747111	0.0286791	0.156098	70.0944	0	0.957981	0.857845	0.405432	0.296483	0.394072	0.18909	0.439001	0.220814
Champ/Wh wine	Total phosphoglycerides || id:met-c-937	IVW (FE)	5	0.315385	0.225341	-0.126284	0.757053	0.161637	0.449039	70.0944	0	0.726012	0.988449	0.429068	0.371824	0.315399	0.236826	0.337758	0.263991
Champ/Wh wine	Histidine || id:met-c-866	IVW (FE)	5	0.178158	0.18379	-0.182072	0.538387	0.33237	0.639366	70.0944	0	0.448758	0.832117	0.38058	0.297259	0.178158	0.192713	0.233914	0.211391
Champ/Wh wine	Triglycerides in small VLDL || id:met-c-932	IVW (FE)	5	-0.157234	0.179137	-0.508341	0.193874	0.38009	0.680783	70.0944	0	0.339925	0.508183	-0.423099	0.296539	-0.162424	0.18748	-0.164188	0.227023
Champ/Wh wine	Average number of double bonds in a fatty acid chain || id:met-c-851	IVW (FE)	5	-0.256709	0.203064	-0.654715	0.141297	0.206168	0.507564	70.0944	0	0.766002	0.0411144	-0.39744	0.582885	-0.287843	0.25416	-0.346821	0.240444
Champ/Wh wine	Free cholesterol in IDL || id:met-c-868	IVW (FE)	5	0.681802	0.182977	0.323168	1.04044	0.000194412	0.00879913	70.0944	0	0.417327	0.853308	0.900498	0.297076	0.681805	0.192262	0.755299	0.211258
Champ/Wh wine	Total cholesterol in medium LDL || id:met-c-904	IVW (FE)	5	0.407661	0.182042	0.050859	0.764463	0.0251312	0.145343	70.0944	0	0.219761	0.450362	0.775056	0.30094	0.419594	0.190862	0.447032	0.223974
Champ/Wh wine	Phospholipids in medium VLDL || id:met-c-914	IVW (FE)	5	-0.157733	0.180323	-0.511166	0.1957	0.381723	0.680783	70.0944	0	0.382539	0.576134	-0.398485	0.298047	-0.158986	0.188804	-0.117116	0.216625
Champ/Wh wine	Cholesterol esters in large HDL || id:met-c-875	IVW (FE)	5	0.255584	0.184173	-0.105395	0.616564	0.165216	0.452797	70.0944	0	0.498513	0.347135	0.452235	0.332654	0.301439	0.192592	0.388223	0.226356
Champ/Wh wine	Sphingomyelins || id:met-c-935	IVW (FE)	5	0.150353	0.225207	-0.291054	0.591759	0.504377	0.750224	70.0944	0	0.356055	0.748785	0.472344	0.372402	0.151375	0.236108	0.357542	0.256889
Champ/Wh wine	Concentration of small HDL particles || id:met-c-922	IVW (FE)	5	0.155724	0.18346	-0.203857	0.515306	0.395982	0.691125	70.0944	0	0.58234	0.949031	0.0119384	0.296787	0.155724	0.19245	0.095005	0.21209
Champ/Wh wine	Total lipids in small HDL || id:met-c-921	IVW (FE)	5	0.188745	0.183549	-0.171011	0.548501	0.303804	0.609204	70.0944	0	0.72514	0.966182	0.0983056	0.296784	0.188745	0.1926	0.178709	0.208123
Champ/Wh wine	Total cholesterol in IDL || id:met-c-867	IVW (FE)	5	0.673432	0.18725	0.306422	1.04044	0.000322609	0.0107111	70.0944	0	0.21899	0.561409	1.02927	0.297536	0.669011	0.196001	0.720266	0.21547
Champ/Wh wine	Triglycerides in large VLDL || id:met-c-892	IVW (FE)	5	-0.208887	0.180217	-0.562113	0.144339	0.246422	0.542053	70.0944	0	0.367058	0.559744	-0.457909	0.297577	-0.211956	0.188692	-0.2404	0.223224
Champ/Wh wine	22:6, docosahexaenoic acid || id:met-c-852	IVW (FE)	5	-0.494436	0.226662	-0.938695	-0.0501781	0.0291555	0.157331	70.0944	0	0.503586	0.0886523	-0.822158	0.56401	-0.566269	0.280952	-0.501172	0.28563
Champ/Wh wine	Total lipids in large HDL || id:met-c-877	IVW (FE)	5	0.307495	0.18437	-0.0538713	0.66886	0.0953536	0.33293	70.0944	0	0.711173	0.439048	0.407499	0.325821	0.339952	0.19295	0.41027	0.226005
Champ/Wh wine	Free cholesterol in medium VLDL || id:met-c-911	IVW (FE)	5	-0.0822299	0.180022	-0.435073	0.270614	0.647832	0.802356	70.0944	0	0.442216	0.582849	-0.291102	0.297941	-0.0861996	0.188433	-0.0533642	0.223316
Champ/Wh wine	Total lipids in very large VLDL || id:met-c-949	IVW (FE)	5	-0.0602666	0.183325	-0.419583	0.29905	0.74235	0.833638	70.0944	0	0.711937	0.792364	0.034881	0.296901	-0.0602666	0.192098	0.00895362	0.226609
Champ/Wh wine	Triglycerides in very small VLDL || id:met-c-956	IVW (FE)	5	0.00326154	0.183755	-0.356898	0.363421	0.985839	0.878648	70.0944	0	0.716796	0.824095	-0.0900721	0.297605	0.00328003	0.192575	-0.0478082	0.220939
Champ/Wh wine	Mean diameter for HDL particles || id:met-c-865	IVW (FE)	5	0.273277	0.18616	-0.0915973	0.638151	0.142114	0.423484	70.0944	0	0.630598	0.210011	0.433762	0.398538	0.334183	0.207124	0.355788	0.227817
Champ/Wh wine	Concentration of very small VLDL particles || id:met-c-954	IVW (FE)	5	0.33236	0.184702	-0.0296557	0.694375	0.0719491	0.280157	70.0944	0	0.711556	0.94661	0.426647	0.297804	0.332351	0.193841	0.372157	0.213407
Champ/Wh wine	Cholesterol esters in very large HDL || id:met-c-943	IVW (FE)	5	0.0280017	0.18349	-0.331639	0.387642	0.878709	0.867471	70.0944	0	0.13557	0.280959	0.50135	0.297043	0.100373	0.210365	-0.00942177	0.242194
Champ/Wh wine	Total cholesterol in HDL || id:met-c-864	IVW (FE)	5	0.331675	0.179944	-0.0210142	0.684365	0.0652972	0.263944	70.0944	0	0.395458	0.341394	0.576536	0.317799	0.362888	0.188406	0.408977	0.222091
Champ/Wh wine	Concentration of IDL particles || id:met-c-870	IVW (FE)	5	0.578374	0.186383	0.213064	0.943684	0.00191472	0.0281347	70.0944	0	0.357215	0.845235	0.82943	0.297645	0.578376	0.195626	0.613071	0.221219
Champ/Wh wine	Free cholesterol in large LDL || id:met-c-882	IVW (FE)	5	0.655646	0.18256	0.297828	1.01346	0.000328917	0.010758	70.0944	0	0.268232	0.55255	0.969901	0.296966	0.655971	0.191455	0.746755	0.21524
Champ/Wh wine	Total cholesterol in large LDL || id:met-c-880	IVW (FE)	5	0.587642	0.181829	0.231256	0.944028	0.00123	0.0218499	70.0944	0	0.245988	0.551824	0.922352	0.296969	0.587645	0.190674	0.617163	0.219842
Champ/Wh wine	18:2, linoleic acid (LA) || id:met-c-893	IVW (FE)	5	0.379991	0.226311	-0.063578	0.823561	0.0931388	0.32908	70.0944	0	0.379027	0.793972	0.683953	0.372987	0.380008	0.237484	0.476751	0.273368
Champ/Wh wine	Total cholesterol in large HDL || id:met-c-874	IVW (FE)	5	0.225426	0.179548	-0.126487	0.577339	0.209289	0.511394	70.0944	0	0.42309	0.350295	0.457341	0.31943	0.260674	0.187829	0.407861	0.225878
Champ/Wh wine	Free cholesterol in large HDL || id:met-c-876	IVW (FE)	5	0.192057	0.179318	-0.159407	0.543521	0.284152	0.587679	70.0944	0	0.543811	0.387081	0.366132	0.325167	0.214944	0.187493	0.332036	0.222024
Champ/Wh wine	Phospholipids in large LDL || id:met-c-885	IVW (FE)	5	0.599091	0.182049	0.242275	0.955907	0.000998942	0.0195776	70.0944	0	0.28409	0.622663	0.902124	0.29707	0.599094	0.190953	0.665787	0.219916
Champ/Wh wine	Concentration of chylomicrons and largest VLDL particles || id:met-c-958	IVW (FE)	5	-0.290427	0.186689	-0.656337	0.0754826	0.119785	0.382801	70.0944	0	0.654843	0.797395	-0.173447	0.298841	-0.290444	0.19551	-0.216622	0.208102
Champ/Wh wine	Description of average fatty acid chain length, not actual carbon number || id:met-c-854	IVW (FE)	5	-0.393171	0.22661	-0.837326	0.0509842	0.0827384	0.30705	70.0944	0	0.928999	0.414161	-0.421769	0.430387	-0.403458	0.236623	-0.426596	0.285307
Champ/Wh wine	Mono-unsaturated fatty acids || id:met-c-916	IVW (FE)	5	-0.029813	0.225059	-0.470929	0.411304	0.894615	0.872974	70.0944	0	0.585403	0.870667	-0.2106	0.372627	-0.0358061	0.236129	-0.132464	0.259338
Champ/Wh wine	Cholesterol esters in large VLDL || id:met-c-887	IVW (FE)	5	-0.261781	0.185052	-0.624483	0.10092	0.157175	0.444773	70.0944	0	0.927428	0.783094	-0.283523	0.298351	-0.261781	0.193879	-0.266987	0.209715
Champ/Wh wine	Serum total triglycerides || id:met-c-934	IVW (FE)	5	-0.0663576	0.179044	-0.417284	0.284569	0.710919	0.81889	70.0944	0	0.459628	0.553318	-0.265914	0.296737	-0.0667835	0.187337	-0.0323508	0.216987
Champ/Wh wine	Other polyunsaturated fatty acids than 18:2 || id:met-c-917	IVW (FE)	5	-0.0638835	0.224657	-0.50421	0.376443	0.776134	0.843305	70.0944	0	0.715755	0.323659	0.0810725	0.45131	-0.0137099	0.234019	0.0340545	0.269583
Champ/Wh wine	Total lipids in very small VLDL || id:met-c-953	IVW (FE)	5	0.378473	0.185009	0.0158566	0.74109	0.0407852	0.1956	70.0944	0	0.602041	0.890796	0.512908	0.297868	0.378465	0.194074	0.454828	0.208278
Champ/Wh wine	Omega-3 fatty acids || id:met-c-855	IVW (FE)	5	-0.207094	0.225514	-0.649101	0.234912	0.35845	0.661732	70.0944	0	0.661614	0.263984	-0.386479	0.474929	-0.221116	0.252888	-0.167524	0.282421
Champ/Wh wine	Total cholesterol in small LDL || id:met-c-924	IVW (FE)	5	0.372826	0.180018	0.01999	0.725662	0.0383547	0.188497	70.0944	0	0.284434	0.490858	0.676891	0.296932	0.373989	0.188485	0.597545	0.218519
Champ/Wh wine	Cholesterol esters in medium LDL || id:met-c-905	IVW (FE)	5	0.422653	0.185013	0.0600262	0.785279	0.0223455	0.134093	70.0944	0	0.246673	0.553914	0.754982	0.297525	0.423749	0.193734	0.433978	0.226774
Champ/Wh wine	Total lipids in large LDL || id:met-c-883	IVW (FE)	5	0.552947	0.186039	0.18831	0.917584	0.00295667	0.0357214	70.0944	0	0.255932	0.632587	0.876274	0.297503	0.552949	0.19497	0.521538	0.224094
Champ/Wh wine	Concentration of medium LDL particles || id:met-c-907	IVW (FE)	5	0.413914	0.184902	0.0515055	0.776321	0.0251848	0.145343	70.0944	0	0.281052	0.646385	0.71781	0.297418	0.413898	0.193714	0.436509	0.223336
Champ/Wh wine	Total lipids in medium HDL || id:met-c-901	IVW (FE)	5	0.408364	0.184663	0.0464246	0.770303	0.027008	0.150427	70.0944	0	0.598669	0.8173	0.26917	0.296972	0.408348	0.193507	0.379191	0.214282
Champ/Wh wine	Triglycerides in very large VLDL || id:met-c-952	IVW (FE)	5	-0.0364733	0.179988	-0.38925	0.316303	0.839414	0.859339	70.0944	0	0.784553	0.688688	0.0342867	0.296613	-0.035731	0.188489	0.0238526	0.212277
Champ/Wh wine	Serum total cholesterol || id:met-c-933	IVW (FE)	5	0.555356	0.181663	0.199296	0.911416	0.0022352	0.030668	70.0944	0	0.216674	0.515431	0.91845	0.296793	0.555358	0.190456	0.579568	0.224288
Champ/Wh wine	Cholesterol esters in medium HDL || id:met-c-899	IVW (FE)	5	0.413545	0.184671	0.0515905	0.7755	0.0251322	0.145343	70.0944	0	0.868256	0.798004	0.368752	0.296996	0.415781	0.193449	0.417265	0.22484
Champ/Wh wine	Apolipoprotein B || id:met-c-843	IVW (FE)	5	0.255227	0.183164	-0.103774	0.614229	0.163488	0.449763	70.0944	0	0.330753	0.571998	0.532784	0.302916	0.255227	0.191837	0.404683	0.230839
Champ/Wh wine	Lactate || id:met-c-894	IVW (FE)	5	0.210031	0.161308	-0.106133	0.526195	0.192901	0.489306	70.0944	0	0.216628	0.329799	-0.106278	0.257369	0.193536	0.167751	0.0763119	0.19679
Champ/Wh wine	Phospholipids in IDL || id:met-c-871	IVW (FE)	5	0.651618	0.182705	0.293517	1.00972	0.000361769	0.0110129	70.0944	0	0.452967	0.913388	0.853	0.297148	0.651621	0.192003	0.668233	0.207187
Champ/Wh wine	Total cholesterol in very large HDL || id:met-c-942	IVW (FE)	5	0.0443641	0.178932	-0.306342	0.39507	0.804182	0.851976	70.0944	0	0.176211	0.268467	0.460165	0.296449	0.109632	0.200086	0.177967	0.233673
Champ/Wh wine	Concentration of large VLDL particles || id:met-c-890	IVW (FE)	5	-0.18396	0.185245	-0.547041	0.179121	0.320679	0.626843	70.0944	0	0.954858	0.948832	-0.19808	0.299567	-0.18396	0.194414	-0.194022	0.214268
Champ/Wh wine	Pyruvate || id:met-c-920	IVW (FE)	5	0.315809	0.161748	-0.00121621	0.632834	0.0508811	0.225942	70.0944	0	0.750977	0.990218	0.24566	0.257491	0.315802	0.169718	0.300601	0.183832
Champ/Wh wine	Isoleucine || id:met-c-873	IVW (FE)	5	-0.136888	0.161376	-0.453185	0.179409	0.396297	0.691397	70.0944	0	0.485296	0.419217	-0.301162	0.267857	-0.143189	0.168487	-0.181729	0.187795
Champ/Wh wine	Free cholesterol in medium HDL || id:met-c-900	IVW (FE)	5	0.466477	0.180625	0.112451	0.820503	0.0098069	0.0795109	70.0944	0	0.880952	0.773632	0.424741	0.296412	0.46648	0.189504	0.427854	0.21236
Champ/Wh wine	Apolipoprotein A-I || id:met-c-842	IVW (FE)	5	0.430258	0.187623	0.0625163	0.797999	0.0218364	0.133205	70.0944	0	0.581277	0.305657	0.599988	0.365282	0.487335	0.196602	0.598601	0.231115
Champ/Wh wine	Valine || id:met-c-940	IVW (FE)	5	-0.0466963	0.16001	-0.360316	0.266923	0.770414	0.841918	70.0944	0	0.806762	0.245366	-0.116608	0.339622	-0.0694853	0.166703	-0.0882747	0.193714
Champ/Wh wine	Glycoprotein acetyls || id:met-c-863	IVW (FE)	5	0.102388	0.18336	-0.256997	0.461773	0.576571	0.777096	70.0944	0	0.401495	0.746698	-0.12574	0.296739	0.102388	0.191986	0.0122148	0.217962
Champ/Wh wine	Phospholipids in large HDL || id:met-c-879	IVW (FE)	5	0.346239	0.18449	-0.0153606	0.707839	0.0605537	0.250831	70.0944	0	0.818476	0.546414	0.401162	0.299422	0.368333	0.193209	0.421515	0.221252
Champ/Wh wine	Free cholesterol in very large HDL || id:met-c-944	IVW (FE)	5	0.093854	0.179146	-0.257272	0.44498	0.60035	0.787606	70.0944	0	0.218386	0.112678	0.523295	0.348964	0.233103	0.213889	0.406686	0.250143
Champ/Wh wine	Phospholipids in medium HDL || id:met-c-903	IVW (FE)	5	0.341679	0.179877	-0.0108801	0.694238	0.057497	0.244216	70.0944	0	0.847002	0.874433	0.290425	0.296581	0.341675	0.188826	0.338949	0.223004
Cheese	Phenylalanine || id:met-c-919	IVW (FE)	7	0.090826	0.235165	-0.370096	0.551748	0.699331	0.817214	42.2113	0	0.547188	0.516277	-0.438001	0.849868	0.0758737	0.2474	-0.0280004	0.306133
Cheese	Free cholesterol in small VLDL || id:met-c-928	IVW (FE)	7	-0.205644	0.240624	-0.677267	0.265979	0.392757	0.68798	42.2113	0	0.817153	0.234939	0.0618655	1.11724	-0.154202	0.296287	-0.119458	0.32824
Cheese	Mean diameter for LDL particles || id:met-c-896	IVW (FE)	7	-0.10885	0.249942	-0.598736	0.381037	0.6632	0.807424	42.2113	0	0.295783	0.152105	-1.35414	1.11206	-0.182016	0.307716	-0.292595	0.330951
Cheese	Phospholipids in large VLDL || id:met-c-891	IVW (FE)	7	-0.0797863	0.242185	-0.554468	0.394896	0.74182	0.833497	42.2113	0	0.584571	0.480732	0.430221	0.905111	-0.061705	0.255197	-0.0185873	0.314297
Cheese	Creatinine || id:met-c-850	IVW (FE)	7	0.167843	0.228292	-0.279609	0.615295	0.462209	0.733965	42.2113	0	0.653997	0.988111	0.547395	0.829976	0.167843	0.242513	0.205928	0.28207
Cheese	Glycoproteins || id:met-c-862	IVW (FE)	7	0.558355	0.26489	0.03917	1.07754	0.035042	0.178051	42.2113	0	0.247985	0.38759	-0.647642	0.949668	0.531016	0.277771	0.279617	0.344012
Cheese	Phospholipids in very large VLDL || id:met-c-951	IVW (FE)	7	-0.104617	0.242291	-0.579507	0.370273	0.665899	0.807657	42.2113	0	0.288039	0.39062	0.916813	0.891643	-0.101409	0.255343	-0.0383567	0.301849
Cheese	Phospholipids in very large HDL || id:met-c-947	IVW (FE)	7	-0.0302033	0.249933	-0.520071	0.459665	0.903813	0.873642	42.2113	0	0.556319	0.757939	-0.584196	0.914499	-0.0217874	0.264659	0.00219868	0.316687
Cheese	Total lipids in chylomicrons and largest VLDL particles || id:met-c-957	IVW (FE)	7	-0.0200826	0.251942	-0.51389	0.473725	0.936467	0.877623	42.2113	0	0.195984	0.558401	1.3023	0.921444	-0.030113	0.266153	0.0697045	0.322494
Cheese	Average number of methylene groups per double bond || id:met-c-847	IVW (FE)	7	0.696464	0.302593	0.103383	1.28955	0.0213545	0.131557	42.2113	0	0.474819	0.656831	-0.124308	1.09617	0.722712	0.32007	0.858731	0.374214
Cheese	Albumin || id:met-c-841	IVW (FE)	7	-0.0131283	0.252934	-0.508879	0.482622	0.958605	0.878453	42.2113	0	0.844967	0.0539856	0.274705	1.44999	0.0675679	0.344426	0.137884	0.31375
Cheese	Omega-6 fatty acids || id:met-c-856	IVW (FE)	7	-0.557338	0.302748	-1.15072	0.0360467	0.0656311	0.264556	42.2113	0	0.906613	0.711108	-0.680517	1.10037	-0.562717	0.319828	-0.593036	0.39531
Cheese	Mean diameter for VLDL particles || id:met-c-941	IVW (FE)	7	0.168884	0.249408	-0.319956	0.657723	0.498319	0.750144	42.2113	0	0.37602	0.396098	1.03988	0.935554	0.169823	0.262854	0.132585	0.328479
Cheese	Triglycerides in chylomicrons and largest VLDL particles || id:met-c-960	IVW (FE)	7	-0.0397157	0.240434	-0.510966	0.431535	0.8688	0.865495	42.2113	0	0.466557	0.550509	0.631962	0.885286	-0.0316158	0.253748	-0.0242835	0.30152
Cheese	Total lipids in large VLDL || id:met-c-889	IVW (FE)	7	-0.142176	0.251524	-0.635163	0.350812	0.5719	0.774414	42.2113	0	0.268842	0.377337	0.960111	0.919402	-0.11633	0.264626	-0.0726703	0.313043
Cheese	Triglycerides in IDL || id:met-c-872	IVW (FE)	7	-0.403161	0.251182	-0.895478	0.0891564	0.108482	0.359796	42.2113	0	0.901402	0.797257	-0.513113	0.914891	-0.401116	0.265648	-0.427163	0.320019
Cheese	Concentration of very large VLDL particles || id:met-c-950	IVW (FE)	7	-0.143072	0.251615	-0.636237	0.350092	0.569616	0.773247	42.2113	0	0.937888	0.359855	-0.0569673	1.05615	-0.138784	0.264602	-0.186344	0.312044
Cheese	Glucose || id:met-c-859	IVW (FE)	7	-0.0434936	0.228906	-0.492149	0.405162	0.849304	0.862042	42.2113	0	0.544291	0.930689	-0.564314	0.833506	-0.043486	0.242763	-0.0309091	0.285659
Cheese	Glutamine || id:met-c-860	IVW (FE)	7	0.223286	0.230487	-0.228469	0.675042	0.332666	0.639371	42.2113	0	0.462287	0.0557462	-0.734223	1.24025	0.427862	0.324797	0.189127	0.331776
Cheese	Phospholipids in chylomicrons and largest VLDL particles || id:met-c-959	IVW (FE)	7	-0.0500218	0.240937	-0.522258	0.422215	0.835531	0.858708	42.2113	0	0.369471	0.79821	0.792042	0.887062	-0.0500291	0.255033	0.0201593	0.293507
Cheese	Phospholipids in medium LDL || id:met-c-908	IVW (FE)	7	-0.55044	0.242423	-1.02559	-0.0752913	0.0231725	0.138443	42.2113	0	0.851235	0.238417	-0.32274	1.12356	-0.556807	0.283725	-0.490864	0.336246
Cheese	Acetate || id:met-c-839	IVW (FE)	7	-0.163639	0.229297	-0.61306	0.285783	0.47544	0.740787	42.2113	0	0.310045	0.951827	0.741638	0.833016	-0.163639	0.243107	-0.169436	0.28258
Cheese	Cholesterol esters in medium VLDL || id:met-c-910	IVW (FE)	7	-0.125234	0.249889	-0.615017	0.364549	0.61626	0.79418	42.2113	0	0.747538	0.250614	0.248051	1.13138	-0.0883476	0.307502	-0.272086	0.326336
Cheese	Concentration of medium VLDL particles || id:met-c-913	IVW (FE)	7	0.0254302	0.24984	-0.464257	0.515118	0.918927	0.874535	42.2113	0	0.279791	0.197736	1.253	1.05379	0.0564219	0.262263	0.101728	0.333705
Cheese	Concentration of large LDL particles || id:met-c-884	IVW (FE)	7	-0.647506	0.252729	-1.14285	-0.152158	0.0104053	0.0827367	42.2113	0	0.826201	0.143224	-0.909982	1.27202	-0.677774	0.309756	-0.593257	0.341025
Cheese	Total fatty acids || id:met-c-936	IVW (FE)	7	-0.217795	0.300735	-0.807236	0.371646	0.468938	0.737929	42.2113	0	0.900491	0.876826	-0.077037	1.09878	-0.215566	0.318428	-0.27081	0.376072
Cheese	Triglycerides in small HDL || id:met-c-923	IVW (FE)	7	-0.0234828	0.241117	-0.496072	0.449106	0.922415	0.874535	42.2113	0	0.836449	0.861422	0.162502	0.887823	-0.0245232	0.25533	-0.0630737	0.314775
Cheese	Concentration of small LDL particles || id:met-c-926	IVW (FE)	7	-0.516947	0.251528	-1.00994	-0.0239512	0.0398575	0.192832	42.2113	0	0.933343	0.0206995	-0.357297	1.58822	-0.442793	0.381244	-0.425531	0.353214
Cheese	Concentration of very large HDL particles || id:met-c-946	IVW (FE)	7	-0.120864	0.250274	-0.611401	0.369674	0.62915	0.798942	42.2113	0	0.910434	0.761791	-0.223684	0.915484	-0.113335	0.264639	-0.0684628	0.315319
Cheese	Free cholesterol in large VLDL || id:met-c-888	IVW (FE)	7	-0.0273286	0.242144	-0.50193	0.447273	0.910141	0.873676	42.2113	0	0.33192	0.417945	0.894223	0.89127	-0.0612361	0.255633	-0.0687095	0.305444
Cheese	Ratio of bisallylic groups to double bonds || id:met-c-844	IVW (FE)	7	-0.347676	0.30081	-0.937265	0.241912	0.247763	0.543663	42.2113	0	0.403789	0.534595	0.620652	1.09771	-0.277464	0.316741	-0.133804	0.381806
Cheese	Total lipids in IDL || id:met-c-869	IVW (FE)	7	-0.654388	0.253012	-1.15029	-0.158486	0.00969853	0.0789939	42.2113	0	0.464359	0.403033	-1.37886	0.969581	-0.689568	0.266856	-0.87996	0.327233
Cheese	Total lipids in small LDL || id:met-c-925	IVW (FE)	7	-0.552153	0.251672	-1.04543	-0.0588753	0.02824	0.15528	42.2113	0	0.926143	0.0136451	-0.36926	1.6447	-0.484801	0.39254	-0.47449	0.354062
Cheese	Total cholesterol in medium VLDL || id:met-c-909	IVW (FE)	7	-0.0398868	0.240593	-0.511449	0.431675	0.868326	0.865495	42.2113	0	0.60695	0.376589	0.475908	0.975783	-0.04232	0.253399	-0.1696	0.301076
Cheese	Free cholesterol || id:met-c-858	IVW (FE)	7	-0.608192	0.301998	-1.20011	-0.0162761	0.0440206	0.206096	42.2113	0	0.997966	0.590377	-0.594897	1.09669	-0.605881	0.3184	-0.496316	0.383712
Cheese	Citrate || id:met-c-849	IVW (FE)	7	0.305907	0.229427	-0.14377	0.755584	0.182417	0.476764	42.2113	0	0.321613	0.182811	1.35073	0.995435	0.298464	0.26284	0.190739	0.308274
Cheese	Concentration of small VLDL particles || id:met-c-930	IVW (FE)	7	-0.116287	0.249733	-0.605763	0.37319	0.641471	0.801717	42.2113	0	0.442614	0.247196	0.748078	1.07471	-0.0689925	0.294542	0.0139667	0.338146
Cheese	Total cholesterol in LDL || id:met-c-895	IVW (FE)	7	-0.620542	0.242817	-1.09646	-0.144621	0.0106005	0.0831584	42.2113	0	0.970376	0.165258	-0.646573	1.20865	-0.600394	0.312746	-0.577054	0.321758
Cheese	Alanine || id:met-c-840	IVW (FE)	7	0.151939	0.228044	-0.295028	0.598906	0.505238	0.750224	42.2113	0	0.198191	0.752307	-1.03305	0.829708	0.184757	0.241078	0.166088	0.29174
Cheese	Omega-7, omega-9 and saturated fatty acids || id:met-c-857	IVW (FE)	7	-0.056805	0.300361	-0.645513	0.531903	0.849997	0.862042	42.2113	0	0.862036	0.938917	0.136797	1.09844	-0.055074	0.318445	-0.0895011	0.364757
Cheese	Leucine || id:met-c-897	IVW (FE)	7	0.0808352	0.228077	-0.366196	0.527866	0.723024	0.823843	42.2113	0	0.582882	0.460292	-0.402555	0.854469	0.0928482	0.240417	-0.0556096	0.290111
Cheese	Total cholesterol in large VLDL || id:met-c-886	IVW (FE)	7	0.0170426	0.242229	-0.457726	0.491811	0.943909	0.878327	42.2113	0	0.212707	0.341612	1.24175	0.891486	0.0187408	0.25527	0.0343099	0.30101
Cheese	Total lipids in very large HDL || id:met-c-945	IVW (FE)	7	-0.167838	0.249876	-0.657594	0.321918	0.501783	0.750144	42.2113	0	0.82866	0.893035	-0.367175	0.913707	-0.167838	0.265011	-0.112652	0.295132
Cheese	Total lipids in medium LDL || id:met-c-906	IVW (FE)	7	-0.612488	0.252269	-1.10693	-0.118042	0.0151856	0.104167	42.2113	0	0.947731	0.0376678	-0.486061	1.50592	-0.588393	0.364882	-0.51111	0.345284
Cheese	Phospholipids in very small VLDL || id:met-c-955	IVW (FE)	7	-0.502297	0.251998	-0.996212	-0.00838104	0.0462332	0.213922	42.2113	0	0.382153	0.718354	-1.33901	0.915627	-0.514224	0.26649	-0.680144	0.312442
Cheese	Triglycerides in medium VLDL || id:met-c-915	IVW (FE)	7	0.158586	0.242425	-0.316566	0.633738	0.513005	0.75355	42.2113	0	0.295211	0.270423	1.2503	0.973605	0.165752	0.255192	0.193132	0.307112
Cheese	Free cholesterol to esterified cholesterol ratio || id:met-c-853	IVW (FE)	7	-0.877865	0.304865	-1.4754	-0.280329	0.00398282	0.0445318	42.2113	0	0.870956	0.286983	-1.07765	1.34924	-0.862334	0.359356	-0.695126	0.408004
Cheese	Ratio of bisallylic groups to total fatty acids || id:met-c-845	IVW (FE)	7	-0.594772	0.305917	-1.19437	0.00482511	0.051868	0.22903	42.2113	0	0.250163	0.828706	0.799996	1.11089	-0.576084	0.32344	-0.500616	0.386324
Cheese	Glycerol || id:met-c-861	IVW (FE)	7	0.224002	0.256065	-0.277886	0.72589	0.381691	0.680783	42.2113	0	0.62831	0.358307	0.737028	1.04404	0.19569	0.269677	0.0840925	0.326051
Cheese	Urea || id:met-c-939	IVW (FE)	7	-0.0894826	0.25266	-0.584695	0.40573	0.723217	0.823843	42.2113	0	0.820665	0.895597	-0.301374	0.924668	-0.0894727	0.267767	-0.0650483	0.311029
Cheese	Acetoacetate || id:met-c-838	IVW (FE)	7	0.374733	0.251553	-0.118311	0.867776	0.136309	0.414555	42.2113	0	0.0761187	0.443766	2.33549	0.916886	0.368896	0.265216	0.406503	0.329545
Cheese	Concentration of medium HDL particles || id:met-c-902	IVW (FE)	7	0.321494	0.250328	-0.169149	0.812137	0.19904	0.495903	42.2113	0	0.175172	0.149051	-1.2519	1.02923	0.241255	0.353753	0.233813	0.344164
Cheese	Total lipids in medium VLDL || id:met-c-912	IVW (FE)	7	0.00835327	0.249547	-0.480758	0.497465	0.973297	0.878453	42.2113	0	0.28987	0.275337	1.13492	0.989848	0.0147388	0.262513	-0.00400487	0.333676
Cheese	Cholesterol esters in large LDL || id:met-c-881	IVW (FE)	7	-0.644075	0.252579	-1.13913	-0.14902	0.0107725	0.0833861	42.2113	0	0.811514	0.128631	-0.93507	1.29113	-0.680338	0.31221	-0.6218	0.346487
Cheese	3-hydroxybutyrate || id:met-c-846	IVW (FE)	7	0.159815	0.234963	-0.300712	0.620343	0.496395	0.750144	42.2113	0	0.770737	0.36642	0.440698	0.962002	0.121873	0.24652	-0.0462878	0.306753
Cheese	Phospholipids in small VLDL || id:met-c-931	IVW (FE)	7	-0.135784	0.241051	-0.608245	0.336676	0.57323	0.775492	42.2113	0	0.728697	0.576251	0.178969	0.885743	-0.131913	0.25428	-0.182597	0.307895
Cheese	Average number of methylene groups in a fatty acid chain || id:met-c-848	IVW (FE)	7	0.594046	0.267385	0.0699705	1.11812	0.0263047	0.148584	42.2113	0	0.278186	0.436134	1.70373	0.958584	0.509236	0.279696	0.437706	0.368927
Cheese	Phosphatidylcholine and other cholines || id:met-c-918	IVW (FE)	7	-0.280137	0.299929	-0.867997	0.307724	0.350299	0.655078	42.2113	0	0.230415	0.892725	-1.71649	1.09538	-0.280362	0.317805	-0.246667	0.365339
Cheese	Tyrosine || id:met-c-938	IVW (FE)	7	-0.285585	0.227269	-0.731032	0.159863	0.208901	0.510733	42.2113	0	0.278993	0.716682	-1.24374	0.824081	-0.302504	0.24015	-0.442657	0.282161
Cheese	Triglycerides in very large HDL || id:met-c-948	IVW (FE)	7	-0.1792	0.24077	-0.651108	0.292708	0.456707	0.731639	42.2113	0	0.43086	0.725496	-0.907167	0.885539	-0.17524	0.254654	-0.25239	0.30742
Cheese	Total lipids in small VLDL || id:met-c-929	IVW (FE)	7	-0.153534	0.24981	-0.643162	0.336094	0.538817	0.76138	42.2113	0	0.542583	0.247304	0.541977	1.1012	-0.106656	0.29803	-0.0260422	0.324423
Cheese	Total cholesterol in small VLDL || id:met-c-927	IVW (FE)	7	-0.242397	0.240918	-0.714596	0.229803	0.31435	0.621041	42.2113	0	0.915921	0.423023	-0.133588	0.970828	-0.23636	0.253364	-0.219154	0.312498
Cheese	Concentration of large HDL particles || id:met-c-878	IVW (FE)	7	0.156389	0.250041	-0.333692	0.646469	0.531674	0.759706	42.2113	0	0.206203	0.0994806	-1.41239	1.12013	-0.721898	1.23279	0.0362854	0.310457
Cheese	Total cholesterol in medium HDL || id:met-c-898	IVW (FE)	7	0.315129	0.242192	-0.159568	0.789825	0.193207	0.489479	42.2113	0	0.25146	0.272005	-0.879764	0.951191	0.273846	0.291964	0.287981	0.327729
Cheese	Total phosphoglycerides || id:met-c-937	IVW (FE)	7	-0.366201	0.300502	-0.955185	0.222783	0.222985	0.523594	42.2113	0	0.339844	0.921922	-1.47568	1.09619	-0.364208	0.318309	-0.290929	0.36419
Cheese	Histidine || id:met-c-866	IVW (FE)	7	-0.237773	0.250187	-0.72814	0.252594	0.34192	0.648392	42.2113	0	0.693439	0.132988	-0.735139	1.26047	-0.316105	0.313614	-0.68846	0.324317
Cheese	Triglycerides in small VLDL || id:met-c-932	IVW (FE)	7	-0.0756385	0.240523	-0.547063	0.395786	0.75316	0.837584	42.2113	0	0.449268	0.276161	0.730716	1.01901	-0.0672157	0.252764	-0.0183147	0.31548
Cheese	Average number of double bonds in a fatty acid chain || id:met-c-851	IVW (FE)	7	-0.445076	0.284886	-1.00345	0.1133	0.118218	0.380028	42.2113	0	0.240904	0.652185	0.862559	1.01982	-0.459229	0.301288	-0.384272	0.356728
Cheese	Free cholesterol in IDL || id:met-c-868	IVW (FE)	7	-0.650117	0.243725	-1.12782	-0.172417	0.00764352	0.0672969	42.2113	0	0.254609	0.585561	-1.73637	0.886312	-0.671732	0.257543	-0.929866	0.302981
Cheese	Total cholesterol in medium LDL || id:met-c-904	IVW (FE)	7	-0.629263	0.243009	-1.10556	-0.152966	0.00961254	0.0784404	42.2113	0	0.776649	0.132643	-0.250669	1.2415	-0.590355	0.323886	-0.475831	0.342955
Cheese	Phospholipids in medium VLDL || id:met-c-914	IVW (FE)	7	0.0742171	0.242459	-0.401003	0.549437	0.759527	0.839727	42.2113	0	0.573665	0.304649	0.670642	1.03263	0.0657717	0.255243	-0.0270181	0.312384
Cheese	Cholesterol esters in large HDL || id:met-c-875	IVW (FE)	7	0.167045	0.250263	-0.32347	0.65756	0.504466	0.750224	42.2113	0	0.379713	0.246201	-0.815199	1.05632	0.163444	0.262986	0.192879	0.32255
Cheese	Sphingomyelins || id:met-c-935	IVW (FE)	7	-0.644191	0.302439	-1.23697	-0.0514108	0.0331727	0.171152	42.2113	0	0.85319	0.905218	-0.433528	1.09758	-0.635482	0.320434	-0.514946	0.378742
Cheese	Concentration of small HDL particles || id:met-c-922	IVW (FE)	7	0.0808577	0.249531	-0.408222	0.569938	0.745908	0.834941	42.2113	0	0.721033	0.664965	0.411518	0.913064	0.0978516	0.263366	0.201654	0.321712
Cheese	Total lipids in small HDL || id:met-c-921	IVW (FE)	7	0.0359387	0.249495	-0.453072	0.524949	0.885464	0.869709	42.2113	0	0.767721	0.678514	0.309335	0.913122	0.0530485	0.263312	0.108758	0.315497
Cheese	Total cholesterol in IDL || id:met-c-867	IVW (FE)	7	-0.700408	0.253351	-1.19698	-0.20384	0.00569972	0.055834	42.2113	0	0.41069	0.366658	-1.53216	0.981953	-0.743977	0.267318	-0.993428	0.33026
Cheese	Triglycerides in large VLDL || id:met-c-892	IVW (FE)	7	-0.108385	0.242575	-0.583832	0.367062	0.655012	0.804651	42.2113	0	0.421227	0.35173	0.70231	0.959503	-0.0884828	0.255191	-0.0684586	0.313466
Cheese	22:6, docosahexaenoic acid || id:met-c-852	IVW (FE)	7	-0.0147049	0.3002	-0.603096	0.573686	0.960932	0.878453	42.2113	0	0.272804	0.294766	1.36134	1.16109	-0.0143955	0.35923	0.0577472	0.393415
Cheese	Total lipids in large HDL || id:met-c-877	IVW (FE)	7	0.152019	0.250058	-0.338094	0.642132	0.543231	0.76317	42.2113	0	0.239114	0.136568	-1.2595	1.09538	-0.648811	1.14888	0.0711687	0.342874
Cheese	Free cholesterol in medium VLDL || id:met-c-911	IVW (FE)	7	0.0275789	0.24213	-0.446995	0.502153	0.909316	0.873642	42.2113	0	0.586648	0.386284	0.569996	0.97144	0.0154076	0.255312	-0.0662622	0.32819
Cheese	Total lipids in very large VLDL || id:met-c-949	IVW (FE)	7	-0.00878813	0.249633	-0.498068	0.480492	0.971917	0.878453	42.2113	0	0.172557	0.43979	1.39237	0.915468	-0.0153973	0.263366	0.0755434	0.311783
Cheese	Triglycerides in very small VLDL || id:met-c-956	IVW (FE)	7	-0.223005	0.250509	-0.714003	0.267992	0.373353	0.675783	42.2113	0	0.663675	0.685299	0.18656	0.915307	-0.215184	0.264483	-0.139206	0.334871
Cheese	Mean diameter for HDL particles || id:met-c-865	IVW (FE)	7	0.0735029	0.249897	-0.416296	0.563302	0.768657	0.841735	42.2113	0	0.217831	0.352911	-1.16695	0.914179	0.0723241	0.263253	-0.077904	0.3268
Cheese	Concentration of very small VLDL particles || id:met-c-954	IVW (FE)	7	-0.410014	0.251357	-0.902673	0.0826453	0.102847	0.346865	42.2113	0	0.722557	0.827806	-0.736374	0.915453	-0.414525	0.265968	-0.52388	0.317536
Cheese	Cholesterol esters in very large HDL || id:met-c-943	IVW (FE)	7	-0.247555	0.250314	-0.738171	0.24306	0.322673	0.628215	42.2113	0	0.988319	0.809607	-0.231268	0.914477	-0.245001	0.26488	-0.266574	0.307122
Cheese	Total cholesterol in HDL || id:met-c-864	IVW (FE)	7	0.00639746	0.240539	-0.46506	0.477855	0.978782	0.878453	42.2113	0	0.360763	0.456291	-0.851013	0.885841	0.014892	0.25378	0.0271118	0.302327
Cheese	Concentration of IDL particles || id:met-c-870	IVW (FE)	7	-0.617898	0.252692	-1.11317	-0.122622	0.0144746	0.100568	42.2113	0	0.509651	0.435512	-1.25777	0.955885	-0.648656	0.266534	-0.82556	0.323735
Cheese	Free cholesterol in large LDL || id:met-c-882	IVW (FE)	7	-0.686086	0.243813	-1.16396	-0.208212	0.0048932	0.051037	42.2113	0	0.862758	0.231526	-0.865595	1.13741	-0.676139	0.299402	-0.701627	0.328492
Cheese	Total cholesterol in large LDL || id:met-c-880	IVW (FE)	7	-0.639392	0.243273	-1.11621	-0.162577	0.00858156	0.0733925	42.2113	0	0.982071	0.19312	-0.59332	1.17848	-0.624042	0.306404	-0.553959	0.316139
Cheese	18:2, linoleic acid (LA) || id:met-c-893	IVW (FE)	7	-0.424744	0.30158	-1.01584	0.166353	0.159014	0.447145	42.2113	0	0.77768	0.314862	-0.0418347	1.29932	-0.385794	0.316308	-0.167395	0.395228
Cheese	Total cholesterol in large HDL || id:met-c-874	IVW (FE)	7	0.0690421	0.240702	-0.402733	0.540817	0.774237	0.842287	42.2113	0	0.513942	0.154035	-0.714913	1.1575	0.0410173	0.28988	0.138242	0.319061
Cheese	Free cholesterol in large HDL || id:met-c-876	IVW (FE)	7	0.0295035	0.240496	-0.441869	0.500876	0.902362	0.873642	42.2113	0	0.380091	0.186424	-0.969591	1.078	0.0170699	0.252524	0.0274054	0.305833
Cheese	Phospholipids in large LDL || id:met-c-885	IVW (FE)	7	-0.62172	0.243317	-1.09862	-0.144819	0.010613	0.0831584	42.2113	0	0.981053	0.273787	-0.632416	1.09917	-0.629939	0.277075	-0.561869	0.31903
Cheese	Concentration of chylomicrons and largest VLDL particles || id:met-c-958	IVW (FE)	7	-0.0076494	0.252608	-0.50276	0.487462	0.975842	0.878453	42.2113	0	0.726088	0.471903	0.335665	0.962596	-0.0390913	0.266219	-0.0566856	0.328486
Cheese	Description of average fatty acid chain length, not actual carbon number || id:met-c-854	IVW (FE)	7	-0.149415	0.300044	-0.737501	0.438671	0.6185	0.795699	42.2113	0	0.0262382	0.066333	3.14954	1.09712	-0.255143	0.405978	-0.476154	0.456049
Cheese	Mono-unsaturated fatty acids || id:met-c-916	IVW (FE)	7	0.137505	0.300026	-0.450546	0.725555	0.64673	0.802356	42.2113	0	0.778046	0.522825	0.451431	1.10519	0.136518	0.316282	-0.0162362	0.380168
Cheese	Cholesterol esters in large VLDL || id:met-c-887	IVW (FE)	7	-0.0385979	0.251564	-0.531663	0.454468	0.878058	0.867171	42.2113	0	0.710056	0.553619	0.310312	0.919962	-0.0186541	0.265426	0.00626643	0.324446
Cheese	Serum total triglycerides || id:met-c-934	IVW (FE)	7	-0.130716	0.240669	-0.602427	0.340996	0.587038	0.781336	42.2113	0	0.465859	0.435329	0.56024	0.907063	-0.12747	0.253592	-0.147998	0.306224
Cheese	Other polyunsaturated fatty acids than 18:2 || id:met-c-917	IVW (FE)	7	-0.577024	0.301785	-1.16852	0.0144736	0.0558711	0.240361	42.2113	0	0.510711	0.891471	0.173393	1.0964	-0.56304	0.319317	-0.488528	0.375901
Cheese	Total lipids in very small VLDL || id:met-c-953	IVW (FE)	7	-0.437246	0.251581	-0.930344	0.0558523	0.0822118	0.305915	42.2113	0	0.61256	0.79347	-0.907268	0.915659	-0.4441	0.266104	-0.613151	0.316983
Cheese	Omega-3 fatty acids || id:met-c-855	IVW (FE)	7	-0.0971711	0.300421	-0.685997	0.491655	0.746355	0.834941	42.2113	0	0.464669	0.849222	0.739705	1.09841	-0.0881971	0.317911	-0.0300282	0.390232
Cheese	Total cholesterol in small LDL || id:met-c-924	IVW (FE)	7	-0.660968	0.24321	-1.13766	-0.184276	0.00657414	0.0614066	42.2113	0	0.999062	0.0241388	-0.627385	1.52492	-0.628523	0.366386	-0.614497	0.341501
Cheese	Cholesterol esters in medium LDL || id:met-c-905	IVW (FE)	7	-0.601147	0.252223	-1.0955	-0.106789	0.0171539	0.113388	42.2113	0	0.979796	0.0541417	-0.539279	1.45004	-0.583841	0.356781	-0.401975	0.348758
Cheese	Total lipids in large LDL || id:met-c-883	IVW (FE)	7	-0.659526	0.252831	-1.15508	-0.163977	0.00909233	0.0763439	42.2113	0	0.797659	0.125412	-0.974785	1.29593	-0.694622	0.312792	-0.613945	0.335405
Cheese	Concentration of medium LDL particles || id:met-c-907	IVW (FE)	7	-0.600136	0.252156	-1.09436	-0.105911	0.0173117	0.113568	42.2113	0	0.936544	0.0421913	-0.454901	1.4877	-0.57367	0.3581	-0.502468	0.356137
Cheese	Total lipids in medium HDL || id:met-c-901	IVW (FE)	7	0.317619	0.25024	-0.172851	0.80809	0.204349	0.505284	42.2113	0	0.18414	0.126774	-1.26859	1.06351	0.22589	0.365361	0.23567	0.319247
Cheese	Triglycerides in very large VLDL || id:met-c-952	IVW (FE)	7	-0.0370161	0.243066	-0.513426	0.439394	0.87896	0.867471	42.2113	0	0.298538	0.315408	1.03637	0.959947	-0.0452525	0.256227	0.00446104	0.294946
Cheese	Serum total cholesterol || id:met-c-933	IVW (FE)	7	-0.560266	0.243056	-1.03666	-0.0838766	0.0211614	0.130552	42.2113	0	0.432637	0.326171	-1.35535	0.984637	-0.62247	0.256468	-0.827612	0.333256
Cheese	Cholesterol esters in medium HDL || id:met-c-899	IVW (FE)	7	0.337295	0.250227	-0.153149	0.82774	0.177672	0.471782	42.2113	0	0.214274	0.143553	-1.13634	1.06916	0.265348	0.351042	0.247833	0.336683
Cheese	Apolipoprotein B || id:met-c-843	IVW (FE)	7	-0.450842	0.246895	-0.934756	0.0330711	0.0678424	0.268493	42.2113	0	0.772141	0.258789	-0.110485	1.12	-0.421282	0.297588	-0.459903	0.324431
Cheese	Lactate || id:met-c-894	IVW (FE)	7	0.09555	0.227703	-0.350748	0.541848	0.674759	0.810493	42.2113	0	0.293723	0.750793	-0.838244	0.827204	0.0889008	0.240642	0.0538561	0.292427
Cheese	Phospholipids in IDL || id:met-c-871	IVW (FE)	7	-0.566548	0.24309	-1.043	-0.0900912	0.019774	0.123927	42.2113	0	0.339544	0.565478	-1.45745	0.88662	-0.596285	0.256784	-0.866983	0.306663
Cheese	Total cholesterol in very large HDL || id:met-c-942	IVW (FE)	7	-0.243316	0.240943	-0.715564	0.228933	0.312568	0.619188	42.2113	0	0.909118	0.938825	-0.139506	0.88577	-0.243316	0.255619	-0.161029	0.291511
Cheese	Concentration of large VLDL particles || id:met-c-890	IVW (FE)	7	-0.0849425	0.251773	-0.578418	0.408533	0.735833	0.829771	42.2113	0	0.282559	0.656641	0.9821	0.920705	-0.0809445	0.266036	0.0291387	0.318807
Cheese	Pyruvate || id:met-c-920	IVW (FE)	7	0.135331	0.227533	-0.310633	0.581295	0.551992	0.765366	42.2113	0	0.988333	0.962532	0.146956	0.82819	0.135331	0.241393	0.138082	0.279299
Cheese	Isoleucine || id:met-c-873	IVW (FE)	7	0.24404	0.228091	-0.203018	0.691099	0.284653	0.587788	42.2113	0	0.751253	0.256243	-0.0898006	1.02043	0.215387	0.239968	0.0847583	0.294215
Cheese	Free cholesterol in medium HDL || id:met-c-900	IVW (FE)	7	0.163688	0.240459	-0.307612	0.634988	0.496043	0.750144	42.2113	0	0.153472	0.265022	-1.27205	0.884767	0.123288	0.273822	0.09644	0.313489
Cheese	Apolipoprotein A-I || id:met-c-842	IVW (FE)	7	-0.125574	0.254572	-0.624536	0.373387	0.621818	0.796209	42.2113	0	0.830184	0.939201	-0.328255	0.935809	-0.125562	0.269813	-0.153428	0.318304
Cheese	Valine || id:met-c-940	IVW (FE)	7	-0.0171995	0.227014	-0.462147	0.427748	0.939607	0.877623	42.2113	0	0.135814	0.47882	-1.4285	0.826443	0.0255661	0.238861	0.00436433	0.32383
Cheese	Glycoprotein acetyls || id:met-c-863	IVW (FE)	7	-0.0889076	0.24957	-0.578064	0.400249	0.721658	0.822962	42.2113	0	0.807023	0.738385	0.138356	0.912984	-0.0761452	0.263669	-0.019103	0.314547
Cheese	Phospholipids in large HDL || id:met-c-879	IVW (FE)	7	0.162245	0.249923	-0.327604	0.652095	0.516222	0.754984	42.2113	0	0.186477	0.0719448	-1.53299	1.14832	-0.236879	0.655062	0.0643813	0.328041
Cheese	Free cholesterol in very large HDL || id:met-c-944	IVW (FE)	7	-0.109915	0.240822	-0.581927	0.362096	0.648091	0.802356	42.2113	0	0.857952	0.964332	0.0512915	0.886505	-0.109915	0.25564	-0.0034614	0.296873
Cheese	Phospholipids in medium HDL || id:met-c-903	IVW (FE)	7	0.201512	0.240685	-0.270231	0.673254	0.402456	0.697165	42.2113	0	0.250511	0.260578	-0.992947	0.951161	0.151864	0.288194	0.198455	0.315323
Coffee PC1	Phenylalanine || id:met-c-919	IVW (FE)	10	-0.0246884	0.109577	-0.239459	0.190082	0.821741	0.85501	115.129	0	0.768445	0.0736867	-0.048171	0.141342	-0.0391393	0.100685	-0.0303485	0.0727086
Coffee PC1	Free cholesterol in small VLDL || id:met-c-928	IVW (FE)	10	0.382771	0.113433	0.160441	0.6051	0.000739743	0.0157717	115.129	0	0.74708	0.180256	0.167037	0.131021	0.192531	0.0778832	0.17179	0.0762422
Coffee PC1	Mean diameter for LDL particles || id:met-c-896	IVW (FE)	10	0.230898	0.116414	0.00272566	0.45907	0.0473213	0.216651	115.129	0	0.685906	0.0809965	0.172511	0.148162	0.10246	0.081291	0.0212712	0.0902023
Coffee PC1	Phospholipids in large VLDL || id:met-c-891	IVW (FE)	10	0.0927012	0.117026	-0.136669	0.322072	0.428277	0.714244	115.129	0	0.839652	0.500712	0.0677345	0.109073	0.0528324	0.0649121	0.0673607	0.0752654
Coffee PC1	Creatinine || id:met-c-850	IVW (FE)	10	-0.469366	0.10824	-0.681516	-0.257216	1.44864e-05	0.00269201	115.129	0	0.32531	0.268083	-0.154472	0.110612	-0.238102	0.0598785	-0.210522	0.0673813
Coffee PC1	Glycoproteins || id:met-c-862	IVW (FE)	10	-0.0788875	0.121802	-0.317619	0.159844	0.517197	0.755878	115.129	0	0.270049	0.593875	0.0671058	0.112833	-0.0469831	0.0676267	-0.0782142	0.0871668
Coffee PC1	Phospholipids in very large VLDL || id:met-c-951	IVW (FE)	9	0.164741	0.1145	-0.0596783	0.389161	0.15021	0.434396	126.774	1	0.303933	0.727818	-0.0160655	0.111972	0.0890008	0.0635315	0.0844774	0.078409
Coffee PC1	Phospholipids in very large HDL || id:met-c-947	IVW (FE)	10	-0.152723	0.116362	-0.380792	0.0753473	0.189359	0.485327	115.129	0	0.230006	0.758288	-0.195846	0.10786	-0.0817943	0.0646435	-0.130989	0.0783685
Coffee PC1	Total lipids in chylomicrons and largest VLDL particles || id:met-c-957	IVW (FE)	10	0.0825294	0.117228	-0.147238	0.312297	0.48143	0.746184	115.129	0	0.651584	0.25298	0.0926941	0.127732	0.054273	0.0649544	0.0925265	0.077455
Coffee PC1	Average number of methylene groups per double bond || id:met-c-847	IVW (FE)	10	0.0498865	0.139313	-0.223167	0.32294	0.720277	0.822686	115.129	0	0.704725	0.0202165	-0.0380408	0.200502	-0.0699349	0.155572	0.0534742	0.13019
Coffee PC1	Albumin || id:met-c-841	IVW (FE)	10	0.0961028	0.116471	-0.13218	0.324385	0.409301	0.701977	115.129	0	0.168081	0.162862	0.201628	0.121641	0.06903	0.0646024	0.0448882	0.077631
Coffee PC1	Omega-6 fatty acids || id:met-c-856	IVW (FE)	10	0.198146	0.139957	-0.076169	0.472461	0.156844	0.44459	115.129	0	0.960605	0.296215	0.0987163	0.150119	0.0934803	0.0955364	0.0982615	0.102746
Coffee PC1	Mean diameter for VLDL particles || id:met-c-941	IVW (FE)	10	0.0332979	0.115959	-0.193981	0.260577	0.773995	0.842287	115.129	0	0.93109	0.469696	0.00955371	0.111827	0.0149618	0.064312	0.0560044	0.0891508
Coffee PC1	Triglycerides in chylomicrons and largest VLDL particles || id:met-c-960	IVW (FE)	10	0.109792	0.112996	-0.111679	0.331264	0.331225	0.638577	115.129	0	0.824143	0.123228	0.0838766	0.137828	0.0580063	0.0777346	0.0653438	0.0720242
Coffee PC1	Total lipids in large VLDL || id:met-c-889	IVW (FE)	10	0.13231	0.117065	-0.0971362	0.361757	0.258378	0.554956	115.129	0	0.870011	0.69814	0.0554884	0.10852	0.0723191	0.0649905	0.0859162	0.0775452
Coffee PC1	Triglycerides in IDL || id:met-c-872	IVW (FE)	10	0.3204	0.116722	0.0916251	0.549175	0.00605133	0.0587491	115.129	0	0.20684	0.0280175	0.00160427	0.148871	0.139044	0.0904716	0.101956	0.0761497
Coffee PC1	Concentration of very large VLDL particles || id:met-c-950	IVW (FE)	10	0.0805258	0.117572	-0.149915	0.310967	0.493402	0.750144	115.129	0	0.960009	0.565097	0.0474627	0.109039	0.045969	0.0652256	0.0421284	0.0753179
Coffee PC1	Glucose || id:met-c-859	IVW (FE)	10	-0.0374811	0.111486	-0.255993	0.181031	0.736723	0.83019	115.129	0	0.496712	0.0805665	0.0590841	0.136909	-0.252927	0.391334	0.0230175	0.0715699
Coffee PC1	Glutamine || id:met-c-860	IVW (FE)	10	-0.0762059	0.108281	-0.288437	0.136025	0.48157	0.746184	115.129	0	0.28852	0.689113	0.0521688	0.100074	-0.0435157	0.0601052	-0.0579661	0.0771811
Coffee PC1	Phospholipids in chylomicrons and largest VLDL particles || id:met-c-959	IVW (FE)	10	0.0792361	0.113212	-0.142659	0.301132	0.483995	0.747946	115.129	0	0.812129	0.196128	0.0679136	0.129566	0.0519022	0.0626711	0.0246413	0.0786048
Coffee PC1	Phospholipids in medium LDL || id:met-c-908	IVW (FE)	10	0.360492	0.113386	0.138255	0.582729	0.00147617	0.0245157	115.129	0	0.649746	0.67943	0.151851	0.104509	0.191618	0.06295	0.199009	0.074046
Coffee PC1	Acetate || id:met-c-839	IVW (FE)	10	0.0862454	0.107765	-0.124974	0.297465	0.423531	0.712613	115.129	0	0.330013	0.264505	0.139311	0.110586	0.0583716	0.0597648	0.0745115	0.071584
Coffee PC1	Cholesterol esters in medium VLDL || id:met-c-910	IVW (FE)	10	0.360021	0.116674	0.131339	0.588702	0.0020308	0.0289598	115.129	0	0.633356	0.149281	0.134809	0.137508	0.187192	0.0790435	0.155207	0.0772612
Coffee PC1	Concentration of medium VLDL particles || id:met-c-913	IVW (FE)	10	0.177531	0.116382	-0.0505774	0.40564	0.127155	0.396517	115.129	0	0.897395	0.797917	0.106356	0.107847	0.0966204	0.0646292	0.156407	0.0781921
Coffee PC1	Concentration of large LDL particles || id:met-c-884	IVW (FE)	10	0.409008	0.116825	0.180031	0.637985	0.000463457	0.0123991	115.129	0	0.31308	0.252574	0.11091	0.120613	0.211152	0.0737189	0.200244	0.0827403
Coffee PC1	Total fatty acids || id:met-c-936	IVW (FE)	10	0.165849	0.139697	-0.107956	0.439655	0.235144	0.532952	115.129	0	0.751472	0.198473	0.0451373	0.159347	0.0789595	0.0968337	0.0865283	0.0888309
Coffee PC1	Triglycerides in small HDL || id:met-c-923	IVW (FE)	10	0.264405	0.113503	0.0419383	0.486871	0.0198331	0.124118	115.129	0	0.942753	0.659432	0.134346	0.104847	0.140943	0.0629474	0.165398	0.0748867
Coffee PC1	Concentration of small LDL particles || id:met-c-926	IVW (FE)	10	0.33407	0.116576	0.105581	0.562559	0.00416112	0.0456824	115.129	0	0.237772	0.24596	0.0544145	0.117899	0.168799	0.0705257	0.153158	0.0716216
Coffee PC1	Concentration of very large HDL particles || id:met-c-946	IVW (FE)	10	-0.0845877	0.116428	-0.312786	0.143611	0.467517	0.737279	115.129	0	0.312293	0.615109	-0.1401	0.107984	-0.0465103	0.0646273	-0.0945748	0.0764784
Coffee PC1	Free cholesterol in large VLDL || id:met-c-888	IVW (FE)	9	0.20237	0.114524	-0.0220972	0.426838	0.0772196	0.294097	126.774	1	0.170659	0.630791	-0.0351575	0.111931	0.107563	0.0635113	0.0724636	0.0750186
Coffee PC1	Ratio of bisallylic groups to double bonds || id:met-c-844	IVW (FE)	10	-0.0865496	0.139578	-0.360122	0.187022	0.535204	0.760226	115.129	0	0.255315	0.231422	-0.189403	0.143517	-0.0244378	0.0979596	-0.0901555	0.103461
Coffee PC1	Total lipids in IDL || id:met-c-869	IVW (FE)	10	0.414336	0.116955	0.185105	0.643567	0.000396046	0.0113326	115.129	0	0.321616	0.0989339	0.100005	0.137882	0.206413	0.0877868	0.232303	0.0820611
Coffee PC1	Total lipids in small LDL || id:met-c-925	IVW (FE)	10	0.344665	0.116544	0.116238	0.573091	0.0031027	0.0370738	115.129	0	0.238974	0.255886	0.0612018	0.11712	0.176196	0.0712741	0.166173	0.0766772
Coffee PC1	Total cholesterol in medium VLDL || id:met-c-909	IVW (FE)	10	0.354056	0.1135	0.131596	0.576516	0.00181196	0.0273643	115.129	0	0.958579	0.180725	0.181635	0.131977	0.190549	0.0703947	0.176004	0.0733271
Coffee PC1	Free cholesterol || id:met-c-858	IVW (FE)	10	0.410945	0.13986	0.13682	0.685071	0.00330055	0.0389035	115.129	0	0.843366	0.723941	0.197291	0.129176	0.218427	0.0776146	0.167163	0.0968379
Coffee PC1	Citrate || id:met-c-849	IVW (FE)	10	-0.25385	0.107619	-0.464782	-0.0429171	0.0183347	0.117949	115.129	0	0.192583	0.511831	-0.0197778	0.0992904	-0.135622	0.0596991	-0.11555	0.0690639
Coffee PC1	Concentration of small VLDL particles || id:met-c-930	IVW (FE)	10	0.360606	0.11662	0.132031	0.58918	0.00198711	0.0289055	115.129	0	0.674187	0.311067	0.147712	0.122517	0.188804	0.071588	0.189919	0.0785311
Coffee PC1	Total cholesterol in LDL || id:met-c-895	IVW (FE)	10	0.381109	0.113352	0.158939	0.603279	0.000773315	0.0162486	115.129	0	0.534477	0.519799	0.147464	0.104425	0.201436	0.0628904	0.236042	0.073102
Coffee PC1	Alanine || id:met-c-840	IVW (FE)	10	-0.175372	0.107298	-0.385675	0.0349319	0.102167	0.345808	115.129	0	0.516761	0.83938	-0.0386584	0.0991044	-0.0940539	0.059617	-0.0952765	0.0668584
Coffee PC1	Omega-7, omega-9 and saturated fatty acids || id:met-c-857	IVW (FE)	10	0.131966	0.139618	-0.141686	0.405618	0.344563	0.650734	115.129	0	0.764129	0.181353	0.0289093	0.161516	0.0597839	0.0949338	0.0491233	0.0868158
Coffee PC1	Leucine || id:met-c-897	IVW (FE)	10	-0.0957098	0.107263	-0.305945	0.114526	0.372237	0.675431	115.129	0	0.347513	0.293795	0.0374427	0.108402	-0.0468915	0.0594258	0.0196418	0.0711948
Coffee PC1	Total cholesterol in large VLDL || id:met-c-886	IVW (FE)	10	0.179796	0.114052	-0.0437463	0.403337	0.114926	0.373864	115.129	0	0.976401	0.179257	0.0919226	0.13377	0.0976693	0.0688932	0.0746326	0.0800734
Coffee PC1	Total lipids in very large HDL || id:met-c-945	IVW (FE)	10	-0.151702	0.116499	-0.380041	0.0766369	0.192858	0.489306	115.129	0	0.160059	0.711272	-0.216931	0.107744	-0.0824143	0.0647049	-0.132424	0.0761555
Coffee PC1	Total lipids in medium LDL || id:met-c-906	IVW (FE)	10	0.399347	0.116737	0.170542	0.628153	0.000624135	0.0145166	115.129	0	0.31221	0.415164	0.11651	0.108709	0.211487	0.0647296	0.205184	0.0776418
Coffee PC1	Phospholipids in very small VLDL || id:met-c-955	IVW (FE)	10	0.397392	0.117132	0.167813	0.626972	0.000692131	0.0152038	115.129	0	0.357536	0.0760477	0.0953267	0.143393	0.193138	0.0967373	0.174535	0.0769977
Coffee PC1	Triglycerides in medium VLDL || id:met-c-915	IVW (FE)	10	0.24526	0.114058	0.0217074	0.468813	0.03153	0.164827	115.129	0	0.828773	0.676826	0.149737	0.105381	0.132233	0.063309	0.113992	0.077728
Coffee PC1	Free cholesterol to esterified cholesterol ratio || id:met-c-853	IVW (FE)	10	0.394862	0.140128	0.120211	0.669513	0.00483444	0.0506673	115.129	0	0.576363	0.733181	0.14878	0.129462	0.208295	0.0777794	0.188083	0.0923949
Coffee PC1	Ratio of bisallylic groups to total fatty acids || id:met-c-845	IVW (FE)	10	-0.102128	0.144811	-0.385957	0.181701	0.480653	0.746184	115.129	0	0.501144	0.215327	-0.145436	0.158956	-0.015227	0.0928656	-0.0733507	0.114786
Coffee PC1	Glycerol || id:met-c-861	IVW (FE)	9	-0.142174	0.122043	-0.381378	0.0970304	0.24404	0.540697	123.339	1	0.572792	0.0522746	-0.154739	0.164287	-0.325682	0.449212	-0.0279543	0.0878337
Coffee PC1	Urea || id:met-c-939	IVW (FE)	10	-0.13459	0.117573	-0.365034	0.0958544	0.252322	0.548901	115.129	0	0.697249	0.151123	-0.116951	0.13901	-0.0690404	0.0757371	-0.0770635	0.0795945
Coffee PC1	Acetoacetate || id:met-c-838	IVW (FE)	10	0.00313843	0.116679	-0.225552	0.231829	0.978541	0.878453	115.129	0	0.401342	0.634329	-0.0773151	0.108838	0.00209108	0.0647561	-0.0430411	0.0866017
Coffee PC1	Concentration of medium HDL particles || id:met-c-902	IVW (FE)	10	-0.223878	0.116293	-0.451811	0.00405577	0.0542138	0.235327	115.129	0	0.698486	0.28189	-0.159572	0.124736	-0.124583	0.0717229	-0.178329	0.0817117
Coffee PC1	Total lipids in medium VLDL || id:met-c-912	IVW (FE)	10	0.27954	0.1164	0.0513956	0.507684	0.0163261	0.109412	115.129	0	0.877879	0.551977	0.134735	0.107699	0.151766	0.0645646	0.154092	0.080552
Coffee PC1	Cholesterol esters in large LDL || id:met-c-881	IVW (FE)	10	0.435725	0.116863	0.206674	0.664776	0.000192614	0.00879913	115.129	0	0.413272	0.455448	0.155004	0.108739	0.232954	0.0648136	0.230845	0.078963
Coffee PC1	3-hydroxybutyrate || id:met-c-846	IVW (FE)	10	-0.109479	0.11599	-0.336819	0.117861	0.345236	0.651722	115.129	0	0.726518	0.237703	-0.0954772	0.127467	-0.0540406	0.0762794	-0.0497939	0.078288
Coffee PC1	Phospholipids in small VLDL || id:met-c-931	IVW (FE)	10	0.384636	0.113513	0.16215	0.607122	0.000702848	0.0152243	115.129	0	0.92817	0.136584	0.193042	0.137061	0.198158	0.0776775	0.179659	0.0745707
Coffee PC1	Average number of methylene groups in a fatty acid chain || id:met-c-848	IVW (FE)	10	0.164557	0.127086	-0.0845302	0.413645	0.19537	0.491783	115.129	0	0.253766	0.115813	-0.0547604	0.142153	0.0824999	0.091146	0.0762741	0.110095
Coffee PC1	Phosphatidylcholine and other cholines || id:met-c-918	IVW (FE)	10	0.0481344	0.13914	-0.224579	0.320848	0.729386	0.826358	115.129	0	0.390323	0.330986	-0.0775452	0.13901	0.0152024	0.0851491	-0.04502	0.0892927
Coffee PC1	Tyrosine || id:met-c-938	IVW (FE)	10	-0.18954	0.106817	-0.398902	0.0198224	0.0759925	0.291208	115.129	0	0.677538	0.205581	-0.142769	0.120255	-0.114508	0.0592362	-0.123422	0.0702274
Coffee PC1	Triglycerides in very large HDL || id:met-c-948	IVW (FE)	10	0.212961	0.113078	-0.00867062	0.434593	0.0596568	0.248536	115.129	0	0.144805	0.0139579	-0.0810635	0.146329	0.0945748	0.0863961	0.0497126	0.0769143
Coffee PC1	Total lipids in small VLDL || id:met-c-929	IVW (FE)	10	0.377811	0.116658	0.149161	0.60646	0.0012011	0.0216117	115.129	0	0.633868	0.299161	0.150701	0.123084	0.197795	0.0717684	0.224598	0.0763173
Coffee PC1	Total cholesterol in small VLDL || id:met-c-927	IVW (FE)	10	0.411381	0.113573	0.188777	0.633985	0.00029215	0.0100847	115.129	0	0.643349	0.22345	0.168631	0.125998	0.214935	0.0728587	0.208059	0.0741715
Coffee PC1	Concentration of large HDL particles || id:met-c-878	IVW (FE)	10	-0.229478	0.116441	-0.457703	-0.00125335	0.0487509	0.220642	115.129	0	0.273422	0.569694	-0.225586	0.107832	-0.127327	0.0646389	-0.160629	0.078473
Coffee PC1	Total cholesterol in medium HDL || id:met-c-898	IVW (FE)	10	-0.252486	0.113085	-0.474133	-0.0308384	0.0255687	0.146135	115.129	0	0.852667	0.230938	-0.114207	0.126289	-0.143351	0.0627119	-0.139925	0.0770377
Coffee PC1	Total phosphoglycerides || id:met-c-937	IVW (FE)	10	0.146119	0.139343	-0.126992	0.419231	0.294346	0.597679	115.129	0	0.639593	0.284935	0.0183896	0.148418	0.0569687	0.084101	0.0263205	0.0941123
Coffee PC1	Histidine || id:met-c-866	IVW (FE)	10	-0.0616764	0.11621	-0.289448	0.166096	0.595605	0.785244	115.129	0	0.0185506	0.124185	0.22658	0.107784	-0.0201379	0.0709169	0.0407898	0.0748966
Coffee PC1	Triglycerides in small VLDL || id:met-c-932	IVW (FE)	10	0.327082	0.114343	0.102971	0.551194	0.0042291	0.0461003	115.129	0	0.989568	0.30112	0.174807	0.121148	0.168843	0.0726117	0.180251	0.0821345
Coffee PC1	Average number of double bonds in a fatty acid chain || id:met-c-851	IVW (FE)	10	0.0623827	0.132868	-0.198039	0.322805	0.638707	0.800573	115.129	0	0.781116	0.105432	0.0715628	0.164757	0.119969	0.13898	-0.0309938	0.102894
Coffee PC1	Free cholesterol in IDL || id:met-c-868	IVW (FE)	10	0.405034	0.113654	0.182273	0.627795	0.000365588	0.0110423	115.129	0	0.410369	0.192155	0.125781	0.125204	0.210333	0.0776625	0.200917	0.0787682
Coffee PC1	Total cholesterol in medium LDL || id:met-c-904	IVW (FE)	10	0.387234	0.113454	0.164865	0.609604	0.000642167	0.0146905	115.129	0	0.548448	0.609732	0.1528	0.104456	0.204297	0.0629731	0.174947	0.0729747
Coffee PC1	Phospholipids in medium VLDL || id:met-c-914	IVW (FE)	10	0.330708	0.114312	0.106658	0.554759	0.00381527	0.0437839	115.129	0	0.868722	0.452264	0.191136	0.11106	0.181021	0.0633929	0.137373	0.0750428
Coffee PC1	Cholesterol esters in large HDL || id:met-c-875	IVW (FE)	10	-0.263249	0.116603	-0.491791	-0.0347077	0.023967	0.140931	115.129	0	0.300043	0.747199	-0.237877	0.107922	-0.141372	0.0647738	-0.184277	0.0743342
Coffee PC1	Sphingomyelins || id:met-c-935	IVW (FE)	10	0.333964	0.139813	0.0599301	0.607998	0.0169107	0.11195	115.129	0	0.745173	0.894423	0.142643	0.129303	0.182703	0.0776784	0.218072	0.0978898
Coffee PC1	Concentration of small HDL particles || id:met-c-922	IVW (FE)	10	-0.0799305	0.116076	-0.307439	0.147578	0.491072	0.750144	115.129	0	0.314298	0.638173	0.0518233	0.107656	-0.0348869	0.0644301	0.000933533	0.074452
Coffee PC1	Total lipids in small HDL || id:met-c-921	IVW (FE)	10	-0.0140431	0.116371	-0.24213	0.214044	0.903948	0.873642	115.129	0	0.444489	0.568402	0.0627067	0.107245	0.00142155	0.0645578	0.0247214	0.0767549
Coffee PC1	Total cholesterol in IDL || id:met-c-867	IVW (FE)	10	0.433939	0.116981	0.204658	0.663221	0.000207668	0.00903231	115.129	0	0.363233	0.177869	0.128033	0.129281	0.22146	0.0805812	0.215244	0.0805124
Coffee PC1	Triglycerides in large VLDL || id:met-c-892	IVW (FE)	10	0.139851	0.113844	-0.0832823	0.362985	0.219278	0.519966	115.129	0	0.963273	0.536912	0.0784188	0.105329	0.0764095	0.0631531	0.0794697	0.0713793
Coffee PC1	22:6, docosahexaenoic acid || id:met-c-852	IVW (FE)	10	0.0200742	0.139575	-0.253492	0.29364	0.885639	0.869709	115.129	0	0.259125	0.1419	-0.142409	0.154359	0.0916278	0.0851595	0.0288842	0.120793
Coffee PC1	Total lipids in large HDL || id:met-c-877	IVW (FE)	10	-0.235727	0.11647	-0.464008	-0.00744582	0.0429775	0.202887	115.129	0	0.269117	0.620228	-0.229998	0.107849	-0.130506	0.0646709	-0.166332	0.0774236
Coffee PC1	Free cholesterol in medium VLDL || id:met-c-911	IVW (FE)	10	0.337396	0.114179	0.113604	0.561187	0.00312706	0.0371651	115.129	0	0.981278	0.273796	0.176457	0.124113	0.178752	0.0698932	0.186533	0.0783065
Coffee PC1	Total lipids in very large VLDL || id:met-c-949	IVW (FE)	10	0.0953832	0.116121	-0.132214	0.322981	0.411412	0.703379	115.129	0	0.829177	0.159891	0.0255258	0.137198	0.0548387	0.0699997	0.0400773	0.0758345
Coffee PC1	Triglycerides in very small VLDL || id:met-c-956	IVW (FE)	10	0.349257	0.116828	0.120275	0.578239	0.0027943	0.0347085	115.129	0	0.355656	0.132564	0.0773133	0.134127	0.163941	0.0892475	0.151006	0.0753417
Coffee PC1	Mean diameter for HDL particles || id:met-c-865	IVW (FE)	10	-0.208213	0.116401	-0.436359	0.0199328	0.0736539	0.285009	115.129	0	0.133877	0.510639	-0.257512	0.107826	-0.115077	0.0645948	-0.172291	0.0791031
Coffee PC1	Concentration of very small VLDL particles || id:met-c-954	IVW (FE)	10	0.380448	0.1169	0.151325	0.609572	0.00113599	0.0211077	115.129	0	0.310985	0.0514106	0.0706755	0.146975	0.171332	0.104623	0.155977	0.0745846
Coffee PC1	Cholesterol esters in very large HDL || id:met-c-943	IVW (FE)	10	-0.127283	0.11629	-0.355212	0.100646	0.273722	0.574978	115.129	0	0.0949953	0.512304	-0.2344	0.107822	-0.0726218	0.0645531	-0.11344	0.0724695
Coffee PC1	Total cholesterol in HDL || id:met-c-864	IVW (FE)	10	-0.201011	0.11314	-0.422765	0.0207427	0.0756237	0.290307	115.129	0	0.604675	0.444696	-0.154668	0.108649	-0.118158	0.0628204	-0.123023	0.0758562
Coffee PC1	Concentration of IDL particles || id:met-c-870	IVW (FE)	10	0.407914	0.116911	0.178769	0.637059	0.000484627	0.0125172	115.129	0	0.293419	0.0742291	0.0858204	0.141051	0.201304	0.0900289	0.212605	0.0823428
Coffee PC1	Free cholesterol in large LDL || id:met-c-882	IVW (FE)	10	0.407582	0.113557	0.185011	0.630153	0.000331652	0.0107648	115.129	0	0.374672	0.417339	0.134456	0.107065	0.219339	0.0629938	0.285649	0.0805987
Coffee PC1	Total cholesterol in large LDL || id:met-c-880	IVW (FE)	10	0.422904	0.113568	0.200312	0.645496	0.000196238	0.00879913	115.129	0	0.500348	0.464115	0.163543	0.106423	0.225665	0.0630056	0.253002	0.0786188
Coffee PC1	18:2, linoleic acid (LA) || id:met-c-893	IVW (FE)	10	0.26617	0.139854	-0.00794475	0.540285	0.0570154	0.242882	115.129	0	0.791913	0.174126	0.104509	0.162973	0.120176	0.119198	0.11381	0.0956096
Coffee PC1	Total cholesterol in large HDL || id:met-c-874	IVW (FE)	10	-0.224325	0.113261	-0.446317	-0.00233287	0.0476365	0.217084	115.129	0	0.534213	0.739292	-0.175025	0.104691	-0.125301	0.062942	-0.157791	0.0704508
Coffee PC1	Free cholesterol in large HDL || id:met-c-876	IVW (FE)	10	-0.151125	0.113089	-0.37278	0.0705307	0.181442	0.475581	115.129	0	0.557716	0.742622	-0.132773	0.10463	-0.0876415	0.0628425	-0.110394	0.074726
Coffee PC1	Phospholipids in large LDL || id:met-c-885	IVW (FE)	10	0.394251	0.113578	0.171637	0.616865	0.000518182	0.0130276	115.129	0	0.501034	0.448717	0.14775	0.107467	0.212425	0.0629973	0.18547	0.0774421
Coffee PC1	Concentration of chylomicrons and largest VLDL particles || id:met-c-958	IVW (FE)	10	0.0343098	0.1186	-0.198146	0.266765	0.772359	0.841928	115.129	0	0.679608	0.214611	0.0645973	0.132826	0.0219856	0.0656656	0.0144108	0.0808192
Coffee PC1	Description of average fatty acid chain length, not actual carbon number || id:met-c-854	IVW (FE)	10	0.129706	0.13938	-0.143478	0.40289	0.352064	0.656913	115.129	0	0.374743	0.351691	-0.0362906	0.137022	0.0851796	0.0938251	0.026074	0.101768
Coffee PC1	Mono-unsaturated fatty acids || id:met-c-916	IVW (FE)	10	0.106285	0.13947	-0.167077	0.379647	0.446024	0.725321	115.129	0	0.736871	0.287008	0.0139155	0.149364	0.0453883	0.091808	0.0359225	0.0892369
Coffee PC1	Cholesterol esters in large VLDL || id:met-c-887	IVW (FE)	10	0.186954	0.117204	-0.0427662	0.416674	0.110687	0.363611	115.129	0	0.986567	0.391051	0.100952	0.118561	0.100428	0.064972	0.125799	0.0812853
Coffee PC1	Serum total triglycerides || id:met-c-934	IVW (FE)	10	0.285947	0.113353	0.0637751	0.508118	0.0116483	0.0875662	115.129	0	0.657881	0.161235	0.10172	0.132215	0.149505	0.0740673	0.136091	0.0776094
Coffee PC1	Other polyunsaturated fatty acids than 18:2 || id:met-c-917	IVW (FE)	10	0.0751849	0.139392	-0.198023	0.348393	0.589626	0.781336	115.129	0	0.508146	0.1627	-0.0506792	0.160005	0.100659	0.0877503	0.0948437	0.114612
Coffee PC1	Total lipids in very small VLDL || id:met-c-953	IVW (FE)	10	0.378019	0.116946	0.148805	0.607232	0.00122742	0.0218499	115.129	0	0.311931	0.04676	0.0684355	0.148343	0.170536	0.103733	0.149398	0.0731601
Coffee PC1	Omega-3 fatty acids || id:met-c-855	IVW (FE)	10	0.109573	0.139587	-0.164018	0.383164	0.432467	0.71572	115.129	0	0.59038	0.179405	-0.0150182	0.159597	0.0950899	0.0877679	0.137006	0.109
Coffee PC1	Total cholesterol in small LDL || id:met-c-924	IVW (FE)	10	0.37577	0.113335	0.153633	0.597907	0.000914583	0.0185882	115.129	0	0.358699	0.246648	0.105129	0.1186	0.195974	0.0695472	0.185939	0.0720649
Coffee PC1	Cholesterol esters in medium LDL || id:met-c-905	IVW (FE)	10	0.410563	0.116774	0.181686	0.639441	0.000438315	0.0121427	115.129	0	0.400772	0.520705	0.140327	0.107738	0.218356	0.0647882	0.244295	0.0777243
Coffee PC1	Total lipids in large LDL || id:met-c-883	IVW (FE)	10	0.417372	0.116847	0.188351	0.646393	0.000354344	0.0109304	115.129	0	0.335763	0.30508	0.123496	0.117217	0.217419	0.0711484	0.210906	0.0821694
Coffee PC1	Concentration of medium LDL particles || id:met-c-907	IVW (FE)	10	0.434992	0.117063	0.205548	0.664436	0.000202503	0.00889663	115.129	0	0.337557	0.407331	0.139274	0.110347	0.23272	0.0649442	0.241958	0.0769918
Coffee PC1	Total lipids in medium HDL || id:met-c-901	IVW (FE)	10	-0.243444	0.116282	-0.471356	-0.0155323	0.0362979	0.182048	115.129	0	0.757924	0.3115	-0.161132	0.1228	-0.131583	0.0701315	-0.0848267	0.0830068
Coffee PC1	Triglycerides in very large VLDL || id:met-c-952	IVW (FE)	9	0.15786	0.114082	-0.0657413	0.381461	0.166439	0.454716	126.774	1	0.166233	0.624178	-0.0637652	0.113542	0.0821809	0.0632487	0.0694818	0.0799906
Coffee PC1	Serum total cholesterol || id:met-c-933	IVW (FE)	10	0.354842	0.113555	0.132274	0.577411	0.00177904	0.0272456	115.129	0	0.392077	0.228317	0.0987136	0.121281	0.187061	0.0747107	0.162867	0.0707628
Coffee PC1	Cholesterol esters in medium HDL || id:met-c-899	IVW (FE)	10	-0.303599	0.116918	-0.532759	-0.0744388	0.00941313	0.077838	115.129	0	0.832458	0.402965	-0.140667	0.116551	-0.161585	0.0648392	-0.151939	0.080395
Coffee PC1	Apolipoprotein B || id:met-c-843	IVW (FE)	10	0.427259	0.116041	0.199818	0.6547	0.000231449	0.00911453	115.129	0	0.979798	0.0752318	0.228801	0.150059	0.217315	0.0848231	0.225932	0.0726034
Coffee PC1	Lactate || id:met-c-894	IVW (FE)	10	-0.16584	0.107254	-0.376058	0.044378	0.122048	0.387753	115.129	0	0.9528	0.633092	-0.0832759	0.0991031	-0.0811331	0.0595055	-0.0357964	0.0797884
Coffee PC1	Phospholipids in IDL || id:met-c-871	IVW (FE)	10	0.390764	0.113669	0.167972	0.613556	0.000586622	0.0140964	115.129	0	0.43468	0.178871	0.121538	0.127136	0.204962	0.0779095	0.187736	0.0791811
Coffee PC1	Total cholesterol in very large HDL || id:met-c-942	IVW (FE)	10	-0.144358	0.113019	-0.365874	0.077159	0.2015	0.499375	115.129	0	0.169612	0.530683	-0.205644	0.10458	-0.0808888	0.0627503	-0.119487	0.0731619
Coffee PC1	Concentration of large VLDL particles || id:met-c-890	IVW (FE)	10	0.118414	0.117204	-0.111306	0.348134	0.312339	0.619183	115.129	0	0.670825	0.645951	0.102158	0.108666	0.0648658	0.0650488	0.0636203	0.077235
Coffee PC1	Pyruvate || id:met-c-920	IVW (FE)	10	-0.117333	0.107013	-0.327078	0.0924132	0.27289	0.574271	115.129	0	0.787855	0.520108	-0.0850201	0.0992943	-0.0589778	0.0594171	-0.0317377	0.0735341
Coffee PC1	Isoleucine || id:met-c-873	IVW (FE)	10	-0.145524	0.107159	-0.355556	0.0645082	0.174459	0.467403	115.129	0	0.681658	0.441119	-0.0413468	0.103665	-0.0751628	0.0594175	-0.0519273	0.0677229
Coffee PC1	Free cholesterol in medium HDL || id:met-c-900	IVW (FE)	10	-0.179679	0.112972	-0.401103	0.0417456	0.111727	0.365648	115.129	0	0.814541	0.291755	-0.119298	0.12092	-0.106848	0.0626597	-0.0946818	0.0749214
Coffee PC1	Apolipoprotein A-I || id:met-c-842	IVW (FE)	10	-0.00852738	0.118866	-0.241505	0.22445	0.942809	0.878327	115.129	0	0.0855522	0.228194	-0.180966	0.110227	0.00383506	0.0848244	-0.0401957	0.0835101
Coffee PC1	Valine || id:met-c-940	IVW (FE)	10	-0.0780027	0.106675	-0.287085	0.13108	0.464645	0.735285	115.129	0	0.706366	0.27227	-0.00476497	0.114852	-0.0421202	0.0710401	-0.0217774	0.0693681
Coffee PC1	Glycoprotein acetyls || id:met-c-863	IVW (FE)	10	0.115227	0.116138	-0.112404	0.342858	0.321122	0.626843	115.129	0	0.661545	0.85192	0.101426	0.107686	0.0617127	0.0645287	0.0665317	0.0812116
Coffee PC1	Phospholipids in large HDL || id:met-c-879	IVW (FE)	10	-0.237252	0.1164	-0.465396	-0.00910893	0.0415244	0.19825	115.129	0	0.323513	0.523075	-0.218738	0.107781	-0.131891	0.0646067	-0.130621	0.0782634
Coffee PC1	Free cholesterol in very large HDL || id:met-c-944	IVW (FE)	10	-0.152843	0.113116	-0.37455	0.0688648	0.176631	0.470157	115.129	0	0.264399	0.769033	-0.183979	0.104662	-0.0818586	0.0628471	-0.121142	0.0720049
Coffee PC1	Phospholipids in medium HDL || id:met-c-903	IVW (FE)	10	-0.204473	0.113053	-0.426056	0.01711	0.0705047	0.276015	115.129	0	0.908957	0.314486	-0.119987	0.119596	-0.119769	0.0626992	-0.15913	0.078438
Cooked Veg.	Phenylalanine || id:met-c-919	IVW (FE)	8	-0.0656784	0.280377	-0.615218	0.483861	0.814791	0.852912	35.1749	0	0.517972	0.734935	-1.24198	1.73768	-0.0829867	0.297895	-0.221072	0.36646
Cooked Veg.	Free cholesterol in small VLDL || id:met-c-928	IVW (FE)	8	0.0202504	0.289427	-0.547026	0.587527	0.94422	0.878327	35.1749	0	0.978395	0.853877	-0.0314536	1.846	0.0231985	0.308331	0.0369846	0.354677
Cooked Veg.	Mean diameter for LDL particles || id:met-c-896	IVW (FE)	8	-0.0357549	0.303601	-0.630813	0.559303	0.90625	0.873642	35.1749	0	0.474073	0.904457	1.45067	1.96973	-0.0357597	0.323592	-0.0990438	0.381431
Cooked Veg.	Phospholipids in large VLDL || id:met-c-891	IVW (FE)	8	-0.029928	0.291721	-0.601701	0.541845	0.918287	0.874535	35.1749	0	0.781506	0.0306101	-0.877304	2.96368	-0.0472752	0.458346	-0.458748	0.42191
Cooked Veg.	Creatinine || id:met-c-850	IVW (FE)	8	-0.0542158	0.269841	-0.583104	0.474672	0.840763	0.859415	35.1749	0	0.406352	0.508631	-1.50905	1.65313	-0.0833307	0.285853	-0.370307	0.354106
Cooked Veg.	Glycoproteins || id:met-c-862	IVW (FE)	8	-0.00656549	0.310142	-0.614444	0.601313	0.983111	0.878453	35.1749	0	0.260934	0.544699	2.39621	1.96078	-0.0274263	0.328767	-0.100234	0.416447
Cooked Veg.	Phospholipids in very large VLDL || id:met-c-951	IVW (FE)	8	-0.162901	0.291994	-0.735209	0.409407	0.576917	0.777096	35.1749	0	0.627721	0.0205446	-1.67993	3.02801	-0.247683	0.442356	-0.398501	0.434686
Cooked Veg.	Phospholipids in very large HDL || id:met-c-947	IVW (FE)	8	-0.0042768	0.303649	-0.599429	0.590875	0.988762	0.879992	35.1749	0	0.571144	0.864945	1.16013	1.96773	-0.00427038	0.323599	0.136241	0.399814
Cooked Veg.	Total lipids in chylomicrons and largest VLDL particles || id:met-c-957	IVW (FE)	8	0.0284431	0.306249	-0.571805	0.628691	0.926002	0.875284	35.1749	0	0.379622	0.0830601	-2.48225	2.67838	-0.11404	0.422657	-0.16322	0.453322
Cooked Veg.	Average number of methylene groups per double bond || id:met-c-847	IVW (FE)	8	-0.763	0.364624	-1.47766	-0.0483374	0.0363877	0.182123	35.1749	0	0.274218	0.146547	-4.18457	2.90295	-0.475251	0.379082	-0.302288	0.489464
Cooked Veg.	Albumin || id:met-c-841	IVW (FE)	8	0.19498	0.307719	-0.40815	0.798109	0.526323	0.759072	35.1749	0	0.42838	0.704836	1.86527	1.99444	0.199528	0.327406	0.193465	0.393329
Cooked Veg.	Omega-6 fatty acids || id:met-c-856	IVW (FE)	8	0.268006	0.363427	-0.444312	0.980323	0.460855	0.732617	35.1749	0	0.574654	0.807121	1.67069	2.39798	0.270116	0.386836	0.131434	0.457705
Cooked Veg.	Mean diameter for VLDL particles || id:met-c-941	IVW (FE)	8	-0.138347	0.302957	-0.732143	0.455448	0.647918	0.802356	35.1749	0	0.559711	0.342514	-1.4657	2.18341	-0.184662	0.348633	-0.414979	0.416712
Cooked Veg.	Triglycerides in chylomicrons and largest VLDL particles || id:met-c-960	IVW (FE)	7	-0.245897	0.312788	-0.85896	0.367167	0.431782	0.71572	35.5499	1	0.826045	0.471703	0.225272	2.0361	-0.280335	0.331118	-0.252523	0.407997
Cooked Veg.	Total lipids in large VLDL || id:met-c-889	IVW (FE)	8	-0.0570204	0.305561	-0.655919	0.541879	0.851967	0.862042	35.1749	0	0.470844	0.0988877	-2.08941	2.67701	-0.132311	0.427832	-0.45398	0.419601
Cooked Veg.	Triglycerides in IDL || id:met-c-872	IVW (FE)	8	0.130355	0.303905	-0.465299	0.726008	0.667972	0.808129	35.1749	0	0.852902	0.886908	-0.247626	1.96884	0.130375	0.323921	0.0244046	0.379514
Cooked Veg.	Concentration of very large VLDL particles || id:met-c-950	IVW (FE)	8	0.0403623	0.310953	-0.569105	0.64983	0.896723	0.873219	35.1749	0	0.727304	0.124793	-0.937844	2.70488	-0.0638585	0.401739	-0.289448	0.461653
Cooked Veg.	Glucose || id:met-c-859	IVW (FE)	7	0.218592	0.299328	-0.36809	0.805274	0.46522	0.735415	33.213	1	0.655193	0.617573	1.00035	1.68368	0.234476	0.318506	0.466341	0.381071
Cooked Veg.	Glutamine || id:met-c-860	IVW (FE)	8	-0.257628	0.273304	-0.793303	0.278047	0.345863	0.652166	35.1749	0	0.964057	0.860712	-0.332584	1.68996	-0.235581	0.290732	-0.157767	0.339471
Cooked Veg.	Phospholipids in chylomicrons and largest VLDL particles || id:met-c-959	IVW (FE)	7	-0.393919	0.31409	-1.00953	0.221697	0.209784	0.511634	35.5499	1	0.868779	0.225305	0.045069	2.48051	-0.452239	0.368744	-0.596845	0.436641
Cooked Veg.	Phospholipids in medium LDL || id:met-c-908	IVW (FE)	8	0.0583695	0.289286	-0.50863	0.625369	0.840096	0.859339	35.1749	0	0.760664	0.605872	0.637859	1.84414	0.0163221	0.306701	-0.147813	0.371663
Cooked Veg.	Acetate || id:met-c-839	IVW (FE)	8	-0.40395	0.272445	-0.937942	0.130042	0.138158	0.416964	35.1749	0	0.922818	0.0404746	-0.64357	2.62126	-0.234724	0.387092	-0.131842	0.413646
Cooked Veg.	Cholesterol esters in medium VLDL || id:met-c-910	IVW (FE)	8	-0.0367508	0.303537	-0.631684	0.558183	0.903632	0.873642	35.1749	0	0.977311	0.862207	0.0213259	1.96785	-0.0367582	0.323367	-0.0186632	0.368786
Cooked Veg.	Concentration of medium VLDL particles || id:met-c-913	IVW (FE)	8	-0.077546	0.303707	-0.672811	0.517719	0.798467	0.850202	35.1749	0	0.800246	0.331783	-0.66678	2.26365	-0.14006	0.320581	-0.357821	0.412315
Cooked Veg.	Concentration of large LDL particles || id:met-c-884	IVW (FE)	8	-0.0284085	0.303582	-0.62343	0.566613	0.925445	0.875247	35.1749	0	0.936206	0.558617	0.134523	1.96832	-0.0798648	0.321683	-0.349108	0.392281
Cooked Veg.	Total fatty acids || id:met-c-936	IVW (FE)	8	0.249186	0.362836	-0.461972	0.960343	0.492226	0.750144	35.1749	0	0.658044	0.668729	-0.85762	2.39587	0.206946	0.384829	-0.0235916	0.473726
Cooked Veg.	Triglycerides in small HDL || id:met-c-923	IVW (FE)	8	0.0318796	0.290433	-0.537368	0.601128	0.912595	0.873962	35.1749	0	0.825721	0.690289	-0.389499	1.85242	0.0495712	0.30844	0.297577	0.3773
Cooked Veg.	Concentration of small LDL particles || id:met-c-926	IVW (FE)	8	-0.0227699	0.303407	-0.617447	0.571907	0.940177	0.877888	35.1749	0	0.880308	0.711442	-0.327768	1.9673	-0.0838853	0.322411	-0.186071	0.394873
Cooked Veg.	Concentration of very large HDL particles || id:met-c-946	IVW (FE)	8	0.0443318	0.304066	-0.551637	0.6403	0.884082	0.869566	35.1749	0	0.718016	0.767545	-0.694456	1.97358	0.0443336	0.323988	0.162778	0.38393
Cooked Veg.	Free cholesterol in large VLDL || id:met-c-888	IVW (FE)	8	-0.193518	0.291986	-0.765812	0.378775	0.507481	0.75025	35.1749	0	0.60765	0.0893705	-1.57931	2.60885	-0.287652	0.39474	-0.555813	0.418634
Cooked Veg.	Ratio of bisallylic groups to double bonds || id:met-c-844	IVW (FE)	7	-0.0754452	0.402556	-0.864454	0.713564	0.851335	0.862042	33.213	1	0.584241	0.728612	1.35004	2.47002	-0.0702824	0.429734	0.0717776	0.50404
Cooked Veg.	Total lipids in IDL || id:met-c-869	IVW (FE)	8	0.0536381	0.303854	-0.541915	0.649191	0.859881	0.862998	35.1749	0	0.848659	0.661903	0.440344	1.96965	0.0223564	0.322441	-0.148927	0.389921
Cooked Veg.	Total lipids in small LDL || id:met-c-925	IVW (FE)	8	-0.0700915	0.303315	-0.664588	0.524405	0.817249	0.853095	35.1749	0	0.795652	0.677426	-0.595029	1.967	-0.140926	0.322249	-0.380524	0.391259
Cooked Veg.	Total cholesterol in medium VLDL || id:met-c-909	IVW (FE)	8	-0.170564	0.290009	-0.738981	0.397853	0.556443	0.767569	35.1749	0	0.971471	0.874376	-0.10046	1.84932	-0.177176	0.308989	-0.255219	0.363496
Cooked Veg.	Free cholesterol || id:met-c-858	IVW (FE)	8	0.167865	0.361852	-0.541364	0.877094	0.642716	0.801778	35.1749	0	0.288023	0.885622	-2.58286	2.38596	0.17496	0.385574	0.214764	0.436986
Cooked Veg.	Citrate || id:met-c-849	IVW (FE)	8	-0.202525	0.27105	-0.733783	0.328733	0.45495	0.7299	35.1749	0	0.529649	0.971027	0.896183	1.66763	-0.201111	0.289461	-0.0880798	0.332066
Cooked Veg.	Concentration of small VLDL particles || id:met-c-930	IVW (FE)	8	-0.0720668	0.303356	-0.666645	0.522511	0.812219	0.852912	35.1749	0	0.633803	0.656226	-1.04522	1.96619	-0.0993016	0.322141	-0.132593	0.402334
Cooked Veg.	Total cholesterol in LDL || id:met-c-895	IVW (FE)	8	0.10849	0.289112	-0.45817	0.67515	0.707473	0.81889	35.1749	0	0.656363	0.730612	0.958314	1.84291	0.095234	0.307221	-0.112079	0.379447
Cooked Veg.	Alanine || id:met-c-840	IVW (FE)	8	-0.362673	0.270584	-0.893017	0.167672	0.180137	0.473979	35.1749	0	0.363388	0.179479	1.5993	2.01124	-0.380338	0.285399	-0.355372	0.371847
Cooked Veg.	Omega-7, omega-9 and saturated fatty acids || id:met-c-857	IVW (FE)	8	0.231419	0.362686	-0.479445	0.942283	0.523428	0.757603	35.1749	0	0.30754	0.408665	-2.41721	2.39774	0.145884	0.382841	-0.0587717	0.47979
Cooked Veg.	Leucine || id:met-c-897	IVW (FE)	8	-0.00356862	0.269781	-0.532339	0.525202	0.989446	0.880189	35.1749	0	0.51486	0.389534	-1.20943	1.76657	0.0241843	0.285189	0.0993658	0.35814
Cooked Veg.	Total cholesterol in large VLDL || id:met-c-886	IVW (FE)	8	-0.107893	0.295256	-0.686594	0.470809	0.714797	0.821164	35.1749	0	0.65072	0.237339	-1.19251	2.31395	-0.212705	0.343949	-0.2717	0.395942
Cooked Veg.	Total lipids in very large HDL || id:met-c-945	IVW (FE)	8	0.105521	0.306423	-0.495068	0.706109	0.730573	0.826842	35.1749	0	0.85433	0.911207	0.476919	1.96745	0.105538	0.326684	0.152143	0.388938
Cooked Veg.	Total lipids in medium LDL || id:met-c-906	IVW (FE)	8	-0.092622	0.303463	-0.687409	0.502165	0.760201	0.840222	35.1749	0	0.979149	0.582913	-0.143572	1.96762	-0.146942	0.321816	-0.437753	0.389496
Cooked Veg.	Phospholipids in very small VLDL || id:met-c-955	IVW (FE)	8	0.0356405	0.304052	-0.560302	0.631583	0.906687	0.873642	35.1749	0	0.774285	0.798319	0.619249	1.97056	0.022838	0.323449	-0.102356	0.395208
Cooked Veg.	Triglycerides in medium VLDL || id:met-c-915	IVW (FE)	8	-0.178896	0.292058	-0.751329	0.393537	0.540183	0.761865	35.1749	0	0.683934	0.25792	-1.11697	2.23703	-0.26971	0.332067	-0.620175	0.412238
Cooked Veg.	Free cholesterol to esterified cholesterol ratio || id:met-c-853	IVW (FE)	8	-0.0270885	0.362387	-0.737367	0.68319	0.940413	0.87792	35.1749	0	0.61109	0.789552	-1.29362	2.39028	-0.0591826	0.385587	-0.357076	0.46698
Cooked Veg.	Ratio of bisallylic groups to total fatty acids || id:met-c-845	IVW (FE)	8	0.864941	0.370489	0.138781	1.5911	0.0195649	0.122887	35.1749	0	0.341304	0.167828	3.86231	2.96748	0.619591	0.385979	0.401005	0.511224
Cooked Veg.	Glycerol || id:met-c-861	IVW (FE)	8	0.0904361	0.299194	-0.495984	0.676857	0.76245	0.841247	35.1749	0	0.549062	0.600849	-1.07888	1.8636	0.0782247	0.317182	-0.154092	0.388153
Cooked Veg.	Urea || id:met-c-939	IVW (FE)	8	0.362387	0.30736	-0.240038	0.964812	0.238385	0.53571	35.1749	0	0.660487	0.973953	-0.547303	1.98847	0.362394	0.328253	0.404661	0.392926
Cooked Veg.	Acetoacetate || id:met-c-838	IVW (FE)	8	-0.0138478	0.306594	-0.614773	0.587077	0.963975	0.878453	35.1749	0	0.79761	0.403935	0.5657	2.18621	-0.0176126	0.351083	0.088847	0.423353
Cooked Veg.	Concentration of medium HDL particles || id:met-c-902	IVW (FE)	8	-0.142695	0.303401	-0.737361	0.451972	0.638128	0.800571	35.1749	0	0.626777	0.14398	1.17461	2.59255	-0.0734386	0.39807	0.12138	0.443223
Cooked Veg.	Total lipids in medium VLDL || id:met-c-912	IVW (FE)	8	-0.145509	0.303374	-0.740122	0.449104	0.631486	0.798942	35.1749	0	0.81048	0.442704	-0.659862	2.09287	-0.178089	0.320919	-0.361201	0.39993
Cooked Veg.	Cholesterol esters in large LDL || id:met-c-881	IVW (FE)	8	-0.0987102	0.303494	-0.693558	0.496137	0.744994	0.834907	35.1749	0	0.948264	0.479182	0.0409622	2.05269	-0.154455	0.321242	-0.465992	0.39914
Cooked Veg.	3-hydroxybutyrate || id:met-c-846	IVW (FE)	8	0.541952	0.279706	-0.00627227	1.09018	0.052675	0.230356	35.1749	0	0.313722	0.771943	-1.29889	1.69237	0.54578	0.29797	0.431222	0.350547
Cooked Veg.	Phospholipids in small VLDL || id:met-c-931	IVW (FE)	8	-0.144336	0.289828	-0.712399	0.423726	0.618479	0.795699	35.1749	0	0.739064	0.873623	-0.779512	1.84806	-0.152265	0.308874	-0.173891	0.368807
Cooked Veg.	Average number of methylene groups in a fatty acid chain || id:met-c-848	IVW (FE)	8	-0.163724	0.31204	-0.775322	0.447874	0.599799	0.787606	35.1749	0	0.732318	0.179157	-1.02428	2.45192	0.136952	0.327463	0.203554	0.4087
Cooked Veg.	Phosphatidylcholine and other cholines || id:met-c-918	IVW (FE)	8	0.232326	0.361477	-0.476168	0.94082	0.520409	0.756992	35.1749	0	0.939801	0.431569	0.0259553	2.57166	0.254186	0.382155	0.154116	0.500938
Cooked Veg.	Tyrosine || id:met-c-938	IVW (FE)	8	-0.0769894	0.268748	-0.603736	0.449757	0.774515	0.842379	35.1749	0	0.41827	0.0812904	-2.01517	2.26475	-0.181047	0.36857	0.118988	0.366805
Cooked Veg.	Triglycerides in very large HDL || id:met-c-948	IVW (FE)	8	0.0346506	0.289728	-0.533217	0.602518	0.904803	0.873642	35.1749	0	0.589269	0.985444	1.07536	1.84842	0.0346614	0.309916	0.0731903	0.345884
Cooked Veg.	Total lipids in small VLDL || id:met-c-929	IVW (FE)	8	-0.0622952	0.30336	-0.656881	0.532291	0.837298	0.859339	35.1749	0	0.676468	0.656742	-0.912869	1.96649	-0.108989	0.322189	-0.114898	0.38503
Cooked Veg.	Total cholesterol in small VLDL || id:met-c-927	IVW (FE)	8	-0.0516249	0.289684	-0.619406	0.516156	0.858557	0.86272	35.1749	0	0.754261	0.837622	-0.649318	1.84865	-0.0865288	0.308528	-0.227508	0.358587
Cooked Veg.	Concentration of large HDL particles || id:met-c-878	IVW (FE)	8	-0.0148721	0.303571	-0.609872	0.580128	0.960927	0.878453	35.1749	0	0.283561	0.818372	2.27552	1.96844	-0.0148716	0.323433	-0.127954	0.391643
Cooked Veg.	Total cholesterol in medium HDL || id:met-c-898	IVW (FE)	8	-0.169747	0.289726	-0.737609	0.398115	0.557951	0.767569	35.1749	0	0.832025	0.532614	0.241324	1.86096	-0.120352	0.306661	0.0163375	0.385596
Cooked Veg.	Total phosphoglycerides || id:met-c-937	IVW (FE)	8	0.194459	0.361685	-0.514444	0.903362	0.590821	0.781336	35.1749	0	0.939333	0.577671	0.377571	2.38838	0.166794	0.383184	-0.0812737	0.482051
Cooked Veg.	Histidine || id:met-c-866	IVW (FE)	8	0.00865933	0.303545	-0.586289	0.603608	0.977242	0.878453	35.1749	0	0.429742	0.959865	1.65422	1.96761	0.0086629	0.324199	-0.175129	0.377365
Cooked Veg.	Triglycerides in small VLDL || id:met-c-932	IVW (FE)	8	-0.0393218	0.289674	-0.607083	0.528439	0.892023	0.871465	35.1749	0	0.82463	0.66289	-0.460901	1.84721	-0.029914	0.307442	-0.0711823	0.38503
Cooked Veg.	Average number of double bonds in a fatty acid chain || id:met-c-851	IVW (FE)	8	0.866254	0.339158	0.201504	1.531	0.0106453	0.0831584	35.1749	0	0.158062	0.103706	4.8201	2.50707	0.686369	0.402135	0.278342	0.462075
Cooked Veg.	Free cholesterol in IDL || id:met-c-868	IVW (FE)	8	-0.0306166	0.289893	-0.598807	0.537574	0.915889	0.874535	35.1749	0	0.533998	0.906068	1.17401	1.84873	-0.0306197	0.309145	-0.083775	0.355607
Cooked Veg.	Total cholesterol in medium LDL || id:met-c-904	IVW (FE)	8	0.0140613	0.289634	-0.553621	0.581744	0.961279	0.878453	35.1749	0	0.637768	0.603958	0.916783	1.84475	-0.0042475	0.307003	-0.0776291	0.38779
Cooked Veg.	Phospholipids in medium VLDL || id:met-c-914	IVW (FE)	8	-0.180359	0.292296	-0.753259	0.392542	0.537208	0.760692	35.1749	0	0.759414	0.596879	-0.766019	1.86255	-0.221818	0.309993	-0.388299	0.393885
Cooked Veg.	Cholesterol esters in large HDL || id:met-c-875	IVW (FE)	8	0.0101286	0.303796	-0.585312	0.605569	0.973403	0.878453	35.1749	0	0.436448	0.765593	1.63166	1.96906	0.0150373	0.323123	-0.104737	0.398703
Cooked Veg.	Sphingomyelins || id:met-c-935	IVW (FE)	8	0.426731	0.363075	-0.284897	1.13836	0.239866	0.536664	35.1749	0	0.646493	0.702653	1.55983	2.39153	0.386917	0.385105	-0.0293771	0.489954
Cooked Veg.	Concentration of small HDL particles || id:met-c-922	IVW (FE)	8	-0.0545446	0.303173	-0.648765	0.539675	0.857222	0.86272	35.1749	0	0.90447	0.0626433	-0.414716	2.93443	0.00289256	0.439277	0.0137413	0.44679
Cooked Veg.	Total lipids in small HDL || id:met-c-921	IVW (FE)	8	0.0294082	0.30317	-0.564804	0.62362	0.922724	0.874535	35.1749	0	0.983876	0.0886069	0.0868061	2.82321	0.108559	0.428307	0.00112891	0.459648
Cooked Veg.	Total cholesterol in IDL || id:met-c-867	IVW (FE)	8	0.0119989	0.30373	-0.583311	0.607309	0.968488	0.878453	35.1749	0	0.79594	0.567969	0.53771	1.96901	-0.0227161	0.321801	-0.225385	0.405864
Cooked Veg.	Triglycerides in large VLDL || id:met-c-892	IVW (FE)	8	-0.0846256	0.291726	-0.656408	0.487157	0.77175	0.841928	35.1749	0	0.677767	0.0403812	-1.3142	2.86343	-0.145268	0.432727	-0.492027	0.416025
Cooked Veg.	22:6, docosahexaenoic acid || id:met-c-852	IVW (FE)	8	0.982251	0.367102	0.262732	1.70177	0.00745749	0.0660653	35.1749	0	0.877265	0.451212	0.547801	2.56984	1.03119	0.389472	1.0301	0.48286
Cooked Veg.	Total lipids in large HDL || id:met-c-877	IVW (FE)	8	-0.0148422	0.303598	-0.609895	0.580211	0.961009	0.878453	35.1749	0	0.299758	0.80413	2.19251	1.96857	-0.0148419	0.323321	-0.132573	0.403735
Cooked Veg.	Free cholesterol in medium VLDL || id:met-c-911	IVW (FE)	8	-0.267359	0.292141	-0.839955	0.305237	0.360101	0.663092	35.1749	0	0.741838	0.721771	-0.896346	1.85986	-0.293153	0.310511	-0.406918	0.382341
Cooked Veg.	Total lipids in very large VLDL || id:met-c-949	IVW (FE)	8	-0.149266	0.30329	-0.743715	0.445182	0.622608	0.796227	35.1749	0	0.557057	0.0464062	-1.94651	2.93975	-0.278704	0.43168	-0.351971	0.435593
Cooked Veg.	Triglycerides in very small VLDL || id:met-c-956	IVW (FE)	8	0.0329602	0.30395	-0.562782	0.628702	0.913647	0.874117	35.1749	0	0.641774	0.808868	-0.920348	1.96963	0.0358285	0.3235	0.0755182	0.383743
Cooked Veg.	Mean diameter for HDL particles || id:met-c-865	IVW (FE)	8	0.0361653	0.303559	-0.55881	0.631141	0.905166	0.873642	35.1749	0	0.208008	0.644419	2.77796	1.96753	0.0669464	0.322519	0.370217	0.404805
Cooked Veg.	Concentration of very small VLDL particles || id:met-c-954	IVW (FE)	8	0.0875624	0.304016	-0.508309	0.683434	0.773332	0.842145	35.1749	0	0.765514	0.870411	-0.521024	1.97021	0.0875698	0.323939	0.0273147	0.378554
Cooked Veg.	Cholesterol esters in very large HDL || id:met-c-943	IVW (FE)	8	0.321814	0.304264	-0.274543	0.918172	0.290201	0.593923	35.1749	0	0.910473	0.623011	0.0872039	1.96743	0.268564	0.32223	0.123298	0.40363
Cooked Veg.	Total cholesterol in HDL || id:met-c-864	IVW (FE)	8	-0.03309	0.289706	-0.600915	0.534735	0.909064	0.873642	35.1749	0	0.482893	0.887699	1.33221	1.8483	-0.0330953	0.30875	-0.241995	0.372809
Cooked Veg.	Concentration of IDL particles || id:met-c-870	IVW (FE)	8	0.0524748	0.303849	-0.543069	0.648018	0.862887	0.863959	35.1749	0	0.891577	0.718116	0.328296	1.9696	0.0233691	0.322755	-0.146035	0.394788
Cooked Veg.	Free cholesterol in large LDL || id:met-c-882	IVW (FE)	8	-0.0224022	0.289557	-0.589934	0.54513	0.938332	0.877623	35.1749	0	0.899472	0.712412	0.218404	1.84733	-0.0263196	0.30755	-0.104148	0.392367
Cooked Veg.	Total cholesterol in large LDL || id:met-c-880	IVW (FE)	8	-0.0623629	0.289439	-0.629663	0.504938	0.829408	0.857515	35.1749	0	0.978343	0.63181	-0.00954775	1.84679	-0.0778924	0.307138	-0.164134	0.385261
Cooked Veg.	18:2, linoleic acid (LA) || id:met-c-893	IVW (FE)	8	0.284973	0.362871	-0.426254	0.996201	0.432261	0.71572	35.1749	0	0.573567	0.744412	1.68624	2.39002	0.292981	0.385909	0.146554	0.481905
Cooked Veg.	Total cholesterol in large HDL || id:met-c-874	IVW (FE)	8	0.0153047	0.289808	-0.55272	0.583329	0.957883	0.878453	35.1749	0	0.517914	0.757337	1.26835	1.84794	0.019364	0.308087	0.077069	0.362779
Cooked Veg.	Free cholesterol in large HDL || id:met-c-876	IVW (FE)	8	-0.0351774	0.289626	-0.602844	0.53249	0.903328	0.873642	35.1749	0	0.503178	0.765262	1.26398	1.84668	-0.0334679	0.307968	0.122319	0.371609
Cooked Veg.	Phospholipids in large LDL || id:met-c-885	IVW (FE)	8	-0.0258548	0.289667	-0.593603	0.541893	0.928878	0.876073	35.1749	0	0.979638	0.740729	0.023104	1.84751	-0.0489829	0.307899	-0.197082	0.393652
Cooked Veg.	Concentration of chylomicrons and largest VLDL particles || id:met-c-958	IVW (FE)	8	0.405682	0.308427	-0.198835	1.0102	0.1884	0.484296	35.1749	0	0.48518	0.124266	-1.54423	2.62943	0.289223	0.406302	-0.0118507	0.425345
Cooked Veg.	Description of average fatty acid chain length, not actual carbon number || id:met-c-854	IVW (FE)	8	1.18816	0.369141	0.464641	1.91168	0.00128769	0.0225834	35.1749	0	0.831677	0.135852	1.86076	3.29358	1.18867	0.542378	1.09462	0.544691
Cooked Veg.	Mono-unsaturated fatty acids || id:met-c-916	IVW (FE)	8	0.340968	0.362396	-0.369328	1.05126	0.346771	0.652166	35.1749	0	0.229786	0.248351	-3.08161	2.58194	0.240259	0.380762	0.0847334	0.508516
Cooked Veg.	Cholesterol esters in large VLDL || id:met-c-887	IVW (FE)	8	-0.0160863	0.305787	-0.615429	0.583257	0.958046	0.878453	35.1749	0	0.806216	0.468513	-0.540374	2.07129	-0.0293311	0.323473	-0.0607926	0.401742
Cooked Veg.	Serum total triglycerides || id:met-c-934	IVW (FE)	8	-0.0652064	0.289749	-0.633115	0.502702	0.821945	0.85501	35.1749	0	0.712265	0.439841	-0.811171	1.95735	-0.102764	0.306331	-0.201457	0.414992
Cooked Veg.	Other polyunsaturated fatty acids than 18:2 || id:met-c-917	IVW (FE)	8	0.761394	0.364627	0.0467259	1.47606	0.0367846	0.183056	35.1749	0	0.879743	0.647722	0.374643	2.38614	0.784255	0.387144	1.13144	0.467241
Cooked Veg.	Total lipids in very small VLDL || id:met-c-953	IVW (FE)	8	0.136474	0.304163	-0.459685	0.732634	0.653657	0.804651	35.1749	0	0.780439	0.825415	-0.433065	1.97078	0.136477	0.323802	0.138694	0.402359
Cooked Veg.	Omega-3 fatty acids || id:met-c-855	IVW (FE)	8	0.738976	0.365121	0.0233395	1.45461	0.0429781	0.202887	35.1749	0	0.840072	0.192598	1.35572	3.08841	0.752442	0.472791	0.859644	0.516361
Cooked Veg.	Total cholesterol in small LDL || id:met-c-924	IVW (FE)	8	0.0138758	0.289044	-0.552651	0.580402	0.961712	0.878453	35.1749	0	0.821131	0.597239	0.443712	1.84371	0.0182077	0.30662	0.0485045	0.389178
Cooked Veg.	Cholesterol esters in medium LDL || id:met-c-905	IVW (FE)	8	-0.109499	0.303531	-0.704419	0.485421	0.718285	0.821701	35.1749	0	0.900264	0.564728	0.147136	1.96813	-0.151673	0.321723	-0.410038	0.412236
Cooked Veg.	Total lipids in large LDL || id:met-c-883	IVW (FE)	8	-0.0538324	0.303598	-0.648885	0.54122	0.859261	0.86272	35.1749	0	0.932276	0.537862	0.119868	1.96989	-0.105651	0.321613	-0.406187	0.401994
Cooked Veg.	Concentration of medium LDL particles || id:met-c-907	IVW (FE)	8	-0.0739067	0.303422	-0.668615	0.520801	0.807558	0.852522	35.1749	0	0.958234	0.594366	-0.178488	1.96748	-0.12888	0.321817	-0.363717	0.393368
Cooked Veg.	Total lipids in medium HDL || id:met-c-901	IVW (FE)	8	-0.173574	0.303374	-0.768187	0.421038	0.567222	0.771843	35.1749	0	0.588851	0.181588	1.2356	2.48829	-0.096243	0.378377	0.119113	0.429449
Cooked Veg.	Triglycerides in very large VLDL || id:met-c-952	IVW (FE)	8	-0.12301	0.295861	-0.702897	0.456877	0.677578	0.810937	35.1749	0	0.653789	0.0155911	-1.55332	3.08943	-0.219288	0.464316	-0.292848	0.459671
Cooked Veg.	Serum total cholesterol || id:met-c-933	IVW (FE)	8	-0.0162444	0.294146	-0.592771	0.560282	0.955959	0.878453	35.1749	0	0.652336	0.535706	0.850155	1.85109	0.0110603	0.311799	0.0606625	0.408473
Cooked Veg.	Cholesterol esters in medium HDL || id:met-c-899	IVW (FE)	8	-0.271232	0.303524	-0.866138	0.323675	0.371531	0.674711	35.1749	0	0.653851	0.267103	0.827901	2.3408	-0.189474	0.351803	-0.0934842	0.414303
Cooked Veg.	Apolipoprotein B || id:met-c-843	IVW (FE)	8	-0.101358	0.29543	-0.680401	0.477685	0.731533	0.827282	35.1749	0	0.571258	0.59555	1.0147	1.88425	-0.11715	0.313573	-0.252521	0.392663
Cooked Veg.	Lactate || id:met-c-894	IVW (FE)	8	-0.101228	0.269137	-0.628737	0.42628	0.706826	0.81889	35.1749	0	0.288089	0.559131	1.79649	1.64906	-0.101131	0.285889	0.140855	0.338215
Cooked Veg.	Phospholipids in IDL || id:met-c-871	IVW (FE)	8	0.0163946	0.289995	-0.551995	0.584784	0.954916	0.878453	35.1749	0	0.599791	0.885888	1.02745	1.84916	0.0164016	0.309154	-0.106801	0.362832
Cooked Veg.	Total cholesterol in very large HDL || id:met-c-942	IVW (FE)	8	0.185534	0.289933	-0.382734	0.753802	0.522225	0.757121	35.1749	0	0.691458	0.795406	-0.577058	1.84685	0.16511	0.308311	-0.0690293	0.375796
Cooked Veg.	Concentration of large VLDL particles || id:met-c-890	IVW (FE)	8	-0.194078	0.306278	-0.794382	0.406227	0.526299	0.759072	35.1749	0	0.846507	0.198319	-0.693141	2.53518	-0.28155	0.366883	-0.392517	0.45076
Cooked Veg.	Pyruvate || id:met-c-920	IVW (FE)	8	-0.259184	0.269737	-0.787869	0.2695	0.336614	0.644112	35.1749	0	0.667399	0.0102191	1.0416	2.88449	-0.176278	0.495478	-0.250668	0.401679
Cooked Veg.	Isoleucine || id:met-c-873	IVW (FE)	8	0.00202196	0.269218	-0.525646	0.52969	0.994008	0.881234	35.1749	0	0.621477	0.52966	-0.844085	1.64818	-0.000891837	0.285097	0.0264024	0.356572
Cooked Veg.	Free cholesterol in medium HDL || id:met-c-900	IVW (FE)	8	-0.136687	0.289515	-0.704136	0.430763	0.636839	0.800539	35.1749	0	0.776124	0.616055	0.408637	1.84666	-0.102792	0.306949	0.173099	0.378464
[truncated: 3,450 more rows]
